# Supplementary material for: Transcriptomics of chicken cecal tonsils and intestine after infection with low pathogenic avian influenza virus H9N2
Source: Sci Rep. 2021 Oct 14;11:20462. doi: 10.1038/s41598-021-99182-3 (PMC8517014; doi:10.1038/s41598-021-99182-3)
Supplement: Supplementary file 1 — Supplementary Information 1. [file 41598_2021_99182_MOESM1_ESM.xlsx]

## Sheet: Supp Table 1
Supplementary Table 1: Gene Expression and statistical results of the comparison between H9N2 AIV-infected and noninfected chickens in the cecal tonsils at 12 hours post-infection
ID	external_gene_name	baseMean	log2 FoldChange	lfcSE	stat	pvalue	padj
ENSGALG00000050548		551.18	0.57013	0.125366	4.54772	5.42313e-06	0.0960436
ENSGALG00000028376	FGF19	15.973	-2.13502	0.498615	-4.28189	1.85312e-05	0.164093
ENSGALG00000008661	CYR61	79.4199	-1.05289	0.262356	-4.0132	5.9902e-05	0.274234
ENSGALG00000051280	DNAJB1	433.302	0.470796	0.117543	4.0053	6.19388e-05	0.274234
ENSGALG00000029446		106.188	0.877134	0.225355	3.89223	9.93265e-05	0.351815
ENSGALG00000009382	CAPN8	87.2383	-1.16901	0.306763	-3.81079	0.000138521	0.363051
ENSGALG00000011283		15.7642	1.82646	0.492629	3.70757	0.000209261	0.363051
ENSGALG00000041205		132.331	-0.609126	0.160532	-3.79442	0.000147992	0.363051
ENSGALG00000044618		228.774	-1.37409	0.36992	-3.71456	0.000203556	0.363051
ENSGALG00000052672		345.101	-0.446978	0.121178	-3.68859	0.000225498	0.363051
ENSGALG00000053734		25.0296	-1.70605	0.461767	-3.6946	0.000220233	0.363051
ENSGALG00000052009		41.6526	-1.67583	0.458083	-3.65837	0.000253829	0.374609
ENSGALG00000001802	JMJD6	840.592	0.459959	0.130892	3.51404	0.000441348	0.601252
ENSGALG00000009015	PIGK	618.359	0.507119	0.147881	3.42925	0.00060526	0.71461
ENSGALG00000043130		52.5581	0.915858	0.265879	3.44465	0.000571809	0.71461
ENSGALG00000000067	SPR	259.749	-0.548412	0.16594	-3.30489	0.000950136	0.870808
ENSGALG00000003461	USP49	107.809	0.73811	0.224638	3.28578	0.00101701	0.870808
ENSGALG00000008291	AP3S2	530.081	-0.447566	0.137306	-3.25962	0.00111561	0.870808
ENSGALG00000009700	PDK4	374.403	1.30127	0.400523	3.24894	0.00115837	0.870808
ENSGALG00000039072		225.559	0.615792	0.187102	3.29121	0.000997566	0.870808
ENSGALG00000042001		487.474	1.13096	0.34867	3.24365	0.00118009	0.870808
ENSGALG00000049547		558.324	-0.959976	0.293369	-3.27224	0.00106697	0.870808
ENSGALG00000051349		19.755	-1.90482	0.586321	-3.24877	0.00115905	0.870808
ENSGALG00000052686		3.34724	4.28166	1.30679	3.27646	0.00105116	0.870808
ENSGALG00000054593		85.336	0.64695	0.200232	3.231	0.0012336	0.873883
ENSGALG00000006173	XYLB	130.681	-0.711551	0.223198	-3.18798	0.0014327	0.939747
ENSGALG00000052371		35.8009	1.44102	0.45058	3.19815	0.00138315	0.939747
ENSGALG00000031631	SDHAF4	147.775	0.694368	0.219497	3.16346	0.00155908	0.97255
ENSGALG00000036850	DNAJA4	603.883	0.582055	0.184354	3.15727	0.00159254	0.97255
ENSGALG00000049208		82.9501	1.06911	0.339941	3.14497	0.00166103	0.98056
ENSGALG00000000003	PANX2	7.79661	-0.35023	0.672143	-0.521064	0.602322	0.99934
ENSGALG00000000011	C10orf88	87.8248	-0.11266	0.184201	-0.611614	0.540793	0.99934
ENSGALG00000000048		10.8986	-1.35107	0.535969	-2.5208	0.0117088	0.99934
ENSGALG00000000055	LAMTOR3	418.576	-0.0615316	0.134659	-0.456944	0.647711	0.99934
ENSGALG00000000059	TUBB3	89.788	-0.185388	0.395636	-0.468582	0.639369	0.99934
ENSGALG00000000071		108.522	-0.113181	0.178445	-0.634261	0.525911	0.99934
ENSGALG00000000081	IL4I1	65.445	-0.226383	0.22701	-0.997237	0.31865	0.99934
ENSGALG00000000086	TIMM17B	566.447	0.0181433	0.0925197	0.196102	0.84453	0.99934
ENSGALG00000000091	INTS4	324.483	0.031091	0.10221	0.304186	0.760986	0.99934
ENSGALG00000000094	ADIPOR1	364.343	0.0478302	0.11872	0.402883	0.687034	0.99934
ENSGALG00000000102	UBE2T	51.4435	-0.325757	0.220761	-1.47561	0.140049	0.99934
ENSGALG00000000104		17.8509	-0.301523	0.44394	-0.679198	0.497012	0.99934
ENSGALG00000000106	LRIF1	315.996	-0.136944	0.142874	-0.958495	0.337813	0.99934
ENSGALG00000000107	TRIM7.1	5.14613	0.193554	0.709849	0.27267	0.785107	0.99934
ENSGALG00000000109	AFMID	121.41	-0.36349	0.232851	-1.56104	0.118515	0.99934
ENSGALG00000000112	PLP1	10.98	0.0502431	0.613422	0.0819062	0.934721	0.99934
ENSGALG00000000115	HEP21	0.142987	-0.902936	3.53381	-0.255513	0.798327	0.99934
ENSGALG00000000122	GNB2L1	12991.8	0.022394	0.113111	0.197982	0.843059	0.99934
ENSGALG00000000129	TCF25	511.612	0.0286591	0.102655	0.27918	0.780107	0.99934
ENSGALG00000000136	BLEC2	21.9667	0.0988752	0.573756	0.17233	0.863178	0.99934
ENSGALG00000000137	SNRPE	517.886	0.11114	0.0882395	1.25953	0.207839	0.99934
ENSGALG00000000141	BLB1	9392.15	0.176701	0.218423	0.808987	0.418523	0.99934
ENSGALG00000000142	CEPT1	916.678	-0.0699686	0.145425	-0.481132	0.630423	0.99934
ENSGALG00000000146	SUPT6H	956.348	-0.0369918	0.112136	-0.329884	0.741488	0.99934
ENSGALG00000000150	RPL9	8209.95	0.142022	0.13248	1.07203	0.283707	0.99934
ENSGALG00000000151	ADAMTS19	114.59	0.0419601	0.17147	0.244709	0.806682	0.99934
ENSGALG00000000154	DENND2D	360.124	-0.0377831	0.163155	-0.231579	0.816865	0.99934
ENSGALG00000000156	BRD2	2951.29	0.139079	0.0863	1.61157	0.107056	0.99934
ENSGALG00000000158	DMA	1447.03	-0.0456098	0.188832	-0.241536	0.80914	0.99934
ENSGALG00000000161	ISOC1	240.875	-0.27595	0.199326	-1.38442	0.166231	0.99934
ENSGALG00000000162	DMB1	543.414	0.0415368	0.288518	0.143966	0.885527	0.99934
ENSGALG00000000164	MYBPHL	3.18008	-0.276204	1.00395	-0.275118	0.783225	0.99934
ENSGALG00000000168	ADORA1	4.20647	0.162331	0.759472	0.213742	0.830748	0.99934
ENSGALG00000000184	SLC27A6	13.1864	-0.139994	0.452975	-0.309055	0.75728	0.99934
ENSGALG00000000186	MTCH1	62.9846	-0.12877	0.252221	-0.510545	0.609669	0.99934
ENSGALG00000000189	YTHDC2	329.886	-0.216842	0.323093	-0.671144	0.502129	0.99934
ENSGALG00000000195	SLC23A2	312.211	-0.0490534	0.183323	-0.267578	0.789024	0.99934
ENSGALG00000000201	PLEKHM1	453.17	0.056177	0.121617	0.461918	0.64414	0.99934
ENSGALG00000000208	MCC	129.373	0.241811	0.173552	1.3933	0.163529	0.99934
ENSGALG00000000209	PRNP	996.479	0.095381	0.155484	0.613447	0.539581	0.99934
ENSGALG00000000215	DCP2	167.843	-0.137761	0.279214	-0.493388	0.621739	0.99934
ENSGALG00000000217	PPFIA4	10.4842	-0.267381	0.578971	-0.461821	0.644209	0.99934
ENSGALG00000000218	SRP19	269.616	-0.165122	0.301071	-0.548447	0.583385	0.99934
ENSGALG00000000220		525.107	-0.145939	0.177753	-0.821017	0.411637	0.99934
ENSGALG00000000223	TMEM183A	673.777	-0.166627	0.101241	-1.64585	0.0997939	0.99934
ENSGALG00000000225	MGAT4C	281.491	-0.116884	0.152284	-0.767537	0.442762	0.99934
ENSGALG00000000226	TMEM9	11.8391	0.345178	0.576071	0.599193	0.549044	0.99934
ENSGALG00000000227	DPYSL2	741.761	0.0286603	0.131747	0.21754	0.827788	0.99934
ENSGALG00000000233	SP2	144.651	0.171712	0.154714	1.10987	0.267055	0.99934
ENSGALG00000000234	EPB41L4A	9.57893	-0.242565	0.539767	-0.449389	0.653151	0.99934
ENSGALG00000000235	PPP2R2A	719.666	-0.0996399	0.091071	-1.09409	0.273915	0.99934
ENSGALG00000000241	STARD4	660.385	-0.171078	0.241128	-0.709493	0.478019	0.99934
ENSGALG00000000242	EBF2	1.14915	1.13709	1.67256	0.679849	0.4966	0.99934
ENSGALG00000000243	RDM1	213.781	0.0371952	0.163507	0.227484	0.820047	0.99934
ENSGALG00000000244	CAMK4	13.0349	-0.521515	0.474535	-1.099	0.271767	0.99934
ENSGALG00000000247	WDR36	459.568	-0.271842	0.272333	-0.998195	0.318185	0.99934
ENSGALG00000000249	GH	0.350406	1.8427	2.69176	0.68457	0.493615	0.99934
ENSGALG00000000251	CD79B	1371.01	0.134683	0.242527	0.55533	0.578669	0.99934
ENSGALG00000000253	SLC25A46	253.023	-0.0803416	0.230844	-0.348035	0.727814	0.99934
ENSGALG00000000255	MAN2A1	613.435	-0.0410862	0.122462	-0.335501	0.737247	0.99934
ENSGALG00000000259	PSMF1	881.281	-0.139815	0.131839	-1.0605	0.288917	0.99934
ENSGALG00000000264		112.955	-0.384456	0.355484	-1.0815	0.279475	0.99934
ENSGALG00000000273	FER	201.536	0.0874448	0.234194	0.373387	0.708861	0.99934
ENSGALG00000000275	KCTD9	322.926	-0.119988	0.1548	-0.775114	0.438273	0.99934
ENSGALG00000000276	FBXL17	86.3193	-0.150396	0.22762	-0.660735	0.508782	0.99934
ENSGALG00000000277	GnRH-I	2.72524	-1.14369	1.27899	-0.894209	0.37121	0.99934
ENSGALG00000000280	EFNA5	34.2307	-0.865777	0.354225	-2.44414	0.0145197	0.99934
ENSGALG00000000284	HOXB4	43.2118	-0.305615	0.252605	-1.20986	0.226334	0.99934
ENSGALG00000000293		1.51779	0.367222	1.27836	0.28726	0.773913	0.99934
ENSGALG00000000295		1.65853	-1.91199	1.4399	-1.32786	0.184225	0.99934
ENSGALG00000000296	PCNX1	1294.36	-0.11363	0.142117	-0.799551	0.423971	0.99934
ENSGALG00000000299	PKP1	22.6927	-0.360895	0.523011	-0.690034	0.490173	0.99934
ENSGALG00000000302	TNNT2	0.260511	1.37476	3.52522	0.389978	0.696553	0.99934
ENSGALG00000000309		972.267	-0.180043	0.254418	-0.707665	0.479153	0.99934
ENSGALG00000000311	DOCK5	518.159	0.0143086	0.190925	0.0749437	0.94026	0.99934
ENSGALG00000000313	TNNI1	0.387902	-2.05612	3.50532	-0.586571	0.557492	0.99934
ENSGALG00000000314	NEFL	18.3291	-0.132429	0.555082	-0.238576	0.811434	0.99934
ENSGALG00000000317	NEFM	7.82602	-0.15451	0.552773	-0.279518	0.779847	0.99934
ENSGALG00000000318	CSRP1	6380.97	-0.0639245	0.214264	-0.298344	0.765441	0.99934
ENSGALG00000000329	AHCYL1	1049.72	-0.0742155	0.165638	-0.448057	0.654112	0.99934
ENSGALG00000000336	PPP1R12B	883.313	-0.0210926	0.175144	-0.12043	0.904143	0.99934
ENSGALG00000000337	CTXN1	0.277634	-1.84741	3.53176	-0.523085	0.600915	0.99934
ENSGALG00000000349	PSMC5	1052.48	-0.0280525	0.112464	-0.249436	0.803023	0.99934
ENSGALG00000000352	TIMM44	396.384	-0.0818693	0.107961	-0.758325	0.448257	0.99934
ENSGALG00000000357		588.046	0.221856	0.181569	1.22188	0.221751	0.99934
ENSGALG00000000364	STC1	3.22916	0.0287439	0.921018	0.0312089	0.975103	0.99934
ENSGALG00000000367	ASIC2	3.05982	-0.660071	1.14921	-0.574369	0.565718	0.99934
ENSGALG00000000371	CRHR1	1.01832	-0.184033	1.8853	-0.0976147	0.922238	0.99934
ENSGALG00000000374	RNPEP	395.063	0.0639048	0.154685	0.413128	0.679513	0.99934
ENSGALG00000000377	HNRNPM	1701.09	0.098016	0.0844505	1.16063	0.245791	0.99934
ENSGALG00000000378	SLC25A37	29.7207	-0.325918	0.396136	-0.822742	0.410654	0.99934
ENSGALG00000000379	ITGB3	184.618	0.115302	0.158225	0.728721	0.466172	0.99934
ENSGALG00000000390	ENTPD4	190.879	-0.0463487	0.164757	-0.281315	0.778469	0.99934
ENSGALG00000000394	SLC6A17	2.95586	-0.403765	1.04216	-0.387432	0.698436	0.99934
ENSGALG00000000396	METTL2B	110.411	0.0262199	0.188403	0.13917	0.889316	0.99934
ENSGALG00000000397	IPO9	611.464	-0.0881676	0.103172	-0.854572	0.392788	0.99934
ENSGALG00000000399	DUSP28	9.0561	-0.0607216	0.560958	-0.108246	0.9138	0.99934
ENSGALG00000000400	KCNC4	6.37263	-0.798821	0.899608	-0.887966	0.374559	0.99934
ENSGALG00000000401	RBM15	176.478	0.215886	0.143947	1.49976	0.133676	0.99934
ENSGALG00000000404	COPS2	621.532	0.0233166	0.112276	0.207673	0.835484	0.99934
ENSGALG00000000407		78.3521	0.314387	0.215495	1.45891	0.144591	0.99934
ENSGALG00000000409	CHMP7	822.586	-0.101389	0.0814891	-1.2442	0.213426	0.99934
ENSGALG00000000410	TLK2	321.39	0.0416863	0.12163	0.342729	0.731802	0.99934
ENSGALG00000000417	SLC16A4	29.0739	0.377857	0.287213	1.3156	0.188308	0.99934
ENSGALG00000000419	LAMTOR5	379.435	-0.0252205	0.103278	-0.244201	0.807075	0.99934
ENSGALG00000000424	CMTM3	895.951	0.0632717	0.141821	0.446136	0.655499	0.99934
ENSGALG00000000430	SPPL2C	302.449	-0.100197	0.141972	-0.705757	0.480339	0.99934
ENSGALG00000000433		14.8247	-0.399934	0.408639	-0.978697	0.32773	0.99934
ENSGALG00000000436	RABIF	167.104	-0.0166474	0.169041	-0.0984817	0.92155	0.99934
ENSGALG00000000438	ERMP1	208.364	-0.224164	0.143321	-1.56407	0.117801	0.99934
ENSGALG00000000441	KCNA10	0.544349	-2.63746	2.89631	-0.910627	0.362492	0.99934
ENSGALG00000000442	KCNA2	57.9059	0.12507	0.295847	0.422753	0.672476	0.99934
ENSGALG00000000451	MEIG1	0.133766	-0.882434	3.53381	-0.249712	0.80281	0.99934
ENSGALG00000000452	TNFRSF10B	194.278	-0.0210052	0.238951	-0.0879057	0.929952	0.99934
ENSGALG00000000458	TMPRSS9	1.83823	-0.568271	1.36331	-0.416832	0.676801	0.99934
ENSGALG00000000461	MRC2	1353.83	0.0392335	0.204551	0.191803	0.847896	0.99934
ENSGALG00000000466	LCK	840.117	-0.0267528	0.183369	-0.145896	0.884003	0.99934
ENSGALG00000000470	LMNA	1640.03	-0.00268691	0.111819	-0.0240292	0.980829	0.99934
ENSGALG00000000474	RPL36	1880.02	0.066991	0.123893	0.540715	0.588704	0.99934
ENSGALG00000000476	LRRTM4	7.83629	-0.413038	0.874863	-0.472117	0.636844	0.99934
ENSGALG00000000478	TANC2	46.8783	-0.216683	0.250268	-0.865806	0.386597	0.99934
ENSGALG00000000497		311.733	-0.101964	0.301235	-0.338488	0.734996	0.99934
ENSGALG00000000498	ACE	1248.25	0.0247614	0.663367	0.0373268	0.970224	0.99934
ENSGALG00000000504	ETV7	40.6843	0.273353	0.335569	0.814595	0.415304	0.99934
ENSGALG00000000505	KCNH6	21.2224	-0.453355	0.33462	-1.35483	0.17547	0.99934
ENSGALG00000000507	CPNE7	17.8939	-0.570623	0.354594	-1.60923	0.107566	0.99934
ENSGALG00000000510	DCAF7	372.175	0.120761	0.127701	0.945654	0.344325	0.99934
ENSGALG00000000511	KCTD20	670.405	-0.0629182	0.146347	-0.429926	0.66725	0.99934
ENSGALG00000000513	ZNF276	154.776	0.168964	0.143598	1.17665	0.239336	0.99934
ENSGALG00000000516	FANCA	115.798	-0.077686	0.257765	-0.301383	0.763123	0.99934
ENSGALG00000000518	KLHL12	366.46	-0.0879051	0.18797	-0.467654	0.640032	0.99934
ENSGALG00000000521	SPIRE2	1012.67	-0.320372	0.357865	-0.895233	0.370663	0.99934
ENSGALG00000000523	STK38	695.041	0.143425	0.175545	0.817025	0.413914	0.99934
ENSGALG00000000528	DBNDD1	43.0883	0.188071	0.288479	0.651941	0.51444	0.99934
ENSGALG00000000529	LIMD2	1096.16	0.173989	0.208935	0.83274	0.404991	0.99934
ENSGALG00000000533	SRSF3	1800.42	0.0370919	0.11352	0.326743	0.743863	0.99934
ENSGALG00000000535	ERRFI1	310.789	0.0739819	0.123693	0.598111	0.549766	0.99934
ENSGALG00000000538	RNF113B	143.953	0.0587333	0.15992	0.367267	0.71342	0.99934
ENSGALG00000000540	GAS8	66.1207	-0.0553382	0.197037	-0.280852	0.778824	0.99934
ENSGALG00000000541	ZC3H11B	663.268	0.0792205	0.138171	0.573351	0.566407	0.99934
ENSGALG00000000542	ZNF593	1490.13	0.00522749	0.153543	0.0340459	0.972841	0.99934
ENSGALG00000000544		439.284	0.118558	0.157002	0.755139	0.450165	0.99934
ENSGALG00000000545	REN	1.11865	0.834082	1.39258	0.598948	0.549207	0.99934
ENSGALG00000000549	URAH	26.0817	-0.181094	0.367088	-0.493327	0.621782	0.99934
ENSGALG00000000550	STRADA	497.262	0.0676506	0.144887	0.466918	0.640558	0.99934
ENSGALG00000000551	C26H6orf89	444.46	-0.262908	0.13208	-1.99052	0.0465339	0.99934
ENSGALG00000000557	ETNK2	5.2651	-0.96895	0.700095	-1.38403	0.166351	0.99934
ENSGALG00000000558	SLC1A6	78.8194	-0.468425	0.246257	-1.90218	0.0571479	0.99934
ENSGALG00000000560		33.7093	0.675681	0.573596	1.17797	0.238807	0.99934
ENSGALG00000000564	CCDC47	611.265	0.0157195	0.118137	0.133061	0.894145	0.99934
ENSGALG00000000568	LGR6	0.134256	-0.890082	3.53381	-0.251876	0.801137	0.99934
ENSGALG00000000573	PER3	93.5912	-0.00956461	0.237684	-0.0402409	0.967901	0.99934
ENSGALG00000000576	RRNAD1	46.0359	-0.304783	0.245502	-1.24147	0.214432	0.99934
ENSGALG00000000577	RANBP3	723.62	0.0076164	0.0946806	0.0804431	0.935885	0.99934
ENSGALG00000000579	VAMP3	766.236	-0.0397849	0.10307	-0.385997	0.699499	0.99934
ENSGALG00000000581	DDX42	667.67	0.0222484	0.141471	0.157264	0.875037	0.99934
ENSGALG00000000583	SOX13	85.8215	-0.573819	0.252378	-2.27365	0.0229872	0.99934
ENSGALG00000000584		173.156	-0.11835	0.225426	-0.525008	0.599578	0.99934
ENSGALG00000000585	MYL4	81.5644	0.105661	0.278305	0.379659	0.704199	0.99934
ENSGALG00000000589	BTN1A1	144.236	0.0955179	0.251297	0.380099	0.703872	0.99934
ENSGALG00000000596	CDC27	773.554	-0.0177893	0.0872215	-0.203956	0.838388	0.99934
ENSGALG00000000599	MARCHF2	36.8744	-0.046877	0.327431	-0.143166	0.886159	0.99934
ENSGALG00000000603	KANSL1	953.771	0.169835	0.102038	1.66442	0.0960286	0.99934
ENSGALG00000000604		20.1039	-0.330145	0.359233	-0.919027	0.358081	0.99934
ENSGALG00000000606	ARL8A	585.261	-0.142802	0.111328	-1.28271	0.199593	0.99934
ENSGALG00000000607	GPR37L1	18.5901	0.223635	0.507665	0.440517	0.659563	0.99934
ENSGALG00000000608	CDH1	9954.07	-0.09373	0.187765	-0.499189	0.617646	0.99934
ENSGALG00000000611		614.132	0.251644	0.095188	2.64365	0.00820173	0.99934
ENSGALG00000000613	RAB11B	1374.14	-0.0162389	0.0960079	-0.169141	0.865686	0.99934
ENSGALG00000000615	NWD1	427.838	0.1007	0.132593	0.759467	0.447573	0.99934
ENSGALG00000000616	ELF3	1133.87	-0.634875	0.282027	-2.25111	0.0243786	0.99934
ENSGALG00000000618	ZCCHC17	172.889	0.0402685	0.163315	0.24657	0.805241	0.99934
ENSGALG00000000619	ANGPTL4	89.8653	-0.100115	0.3026	-0.33085	0.740758	0.99934
ENSGALG00000000621	KANK3	1005.64	-0.236785	0.12329	-1.92055	0.0547883	0.99934
ENSGALG00000000625	MAPT	153.474	0.0850383	0.181976	0.467304	0.640282	0.99934
ENSGALG00000000627	DNAJC11	424.583	0.0164494	0.124334	0.1323	0.894747	0.99934
ENSGALG00000000629		396.509	0.0645257	0.111101	0.580784	0.561386	0.99934
ENSGALG00000000630	HAS3	0.23984	1.31188	3.52982	0.371655	0.710149	0.99934
ENSGALG00000000632	CHTF8	87.6341	0.0886568	0.267922	0.330905	0.740716	0.99934
ENSGALG00000000636	MDM4	418.672	-0.161953	0.149556	-1.0829	0.278855	0.99934
ENSGALG00000000637	ZBTB48	235.289	0.0450007	0.140001	0.32143	0.747884	0.99934
ENSGALG00000000638	UTP4	289.279	-0.0543163	0.133018	-0.408339	0.683025	0.99934
ENSGALG00000000639	LRRN2	3.82413	1.09947	0.861659	1.27599	0.20196	0.99934
ENSGALG00000000643	ANKS3	65.438	-0.137865	0.242586	-0.568313	0.569822	0.99934
ENSGALG00000000645		76.9179	-0.0114059	0.249946	-0.0456332	0.963603	0.99934
ENSGALG00000000650	NIP7	303.358	-0.219435	0.123591	-1.77549	0.0758175	0.99934
ENSGALG00000000652	ACOT7	741.368	-0.176449	0.127326	-1.3858	0.165807	0.99934
ENSGALG00000000653	CNTN2	6.04902	0.10105	0.862037	0.117222	0.906684	0.99934
ENSGALG00000000657	TERF2	384.384	0.088249	0.151787	0.581401	0.56097	0.99934
ENSGALG00000000660	CYB5B	875.785	-0.154208	0.140366	-1.09862	0.271934	0.99934
ENSGALG00000000667	EDN2	403.005	-0.151272	0.224744	-0.673088	0.500891	0.99934
ENSGALG00000000668	RBBP5	724.127	0.0721077	0.109735	0.657107	0.511112	0.99934
ENSGALG00000000669	ETV3	349.823	0.0908027	0.108411	0.837579	0.402267	0.99934
ENSGALG00000000672	SCMH1	129.57	0.0635623	0.150335	0.422805	0.672438	0.99934
ENSGALG00000000674	MYO1D	1134.7	0.0313128	0.232709	0.134558	0.892961	0.99934
ENSGALG00000000678	CITED4	1105.89	-0.083077	0.190688	-0.43567	0.663076	0.99934
ENSGALG00000000681	PAK1	813.294	0.0521968	0.1626	0.321013	0.748201	0.99934
ENSGALG00000000684	KLHDC8A	79.97	0.334772	0.266495	1.2562	0.209042	0.99934
ENSGALG00000000685	MAP3K14	900.933	-0.0119698	0.109843	-0.108972	0.913225	0.99934
ENSGALG00000000690	GDPD4	163.247	-0.268568	0.465457	-0.576998	0.563941	0.99934
ENSGALG00000000692	CDK18	87.9171	-0.302525	0.308698	-0.980001	0.327085	0.99934
ENSGALG00000000693	NOB1	353.657	-0.124572	0.127395	-0.97784	0.328154	0.99934
ENSGALG00000000695	MFSD4A	449.509	-0.277478	0.220382	-1.25908	0.208003	0.99934
ENSGALG00000000699	WWP2	681.654	-0.113436	0.0949839	-1.19426	0.232376	0.99934
ENSGALG00000000703	SLC45A3	1253.23	-0.245804	0.179504	-1.36935	0.17089	0.99934
ENSGALG00000000707	PSMD7	765.93	-0.0188809	0.090181	-0.209367	0.834162	0.99934
ENSGALG00000000708	NUCKS1	1200.16	0.16253	0.0979211	1.65981	0.0969535	0.99934
ENSGALG00000000712	RAB29	556.326	0.0804104	0.17032	0.472112	0.636847	0.99934
ENSGALG00000000713	ZFHX3	785.607	-0.0920125	0.159597	-0.576532	0.564256	0.99934
ENSGALG00000000719	RPL22	2990.87	0.154112	0.119025	1.29478	0.195395	0.99934
ENSGALG00000000720		1547.44	0.58971	0.229259	2.57225	0.0101041	0.99934
ENSGALG00000000721	SLC41A1	254.867	-0.21743	0.132128	-1.64561	0.0998449	0.99934
ENSGALG00000000722		1.68163	-0.879266	1.28237	-0.685655	0.49293	0.99934
ENSGALG00000000723	STX12	866.449	-0.106332	0.175875	-0.604589	0.545452	0.99934
ENSGALG00000000724	PM20D1	956.668	0.0260392	0.113685	0.229047	0.818833	0.99934
ENSGALG00000000726	ELAVL1	1328.27	0.0138818	0.0970355	0.143059	0.886244	0.99934
ENSGALG00000000729	PPP1R8	395.356	-0.00806208	0.124692	-0.064656	0.948448	0.99934
ENSGALG00000000731	THEMIS2	171.239	0.208199	0.185655	1.12143	0.262106	0.99934
ENSGALG00000000734	RPA2	449.967	-0.0458339	0.119391	-0.383898	0.701054	0.99934
ENSGALG00000000736	MATK	403.446	-0.0928917	0.127935	-0.726083	0.467788	0.99934
ENSGALG00000000737	SMPDL3B	135.336	-0.402271	0.247451	-1.62566	0.104023	0.99934
ENSGALG00000000740	APBA3	311.154	-0.0667469	0.150838	-0.442509	0.658121	0.99934
ENSGALG00000000745	SLC26A9	0.141579	-0.87337	3.53381	-0.247147	0.804795	0.99934
ENSGALG00000000747	CHD5	171.293	-0.0743418	0.190939	-0.389349	0.697018	0.99934
ENSGALG00000000748	TJP3	323.694	0.168184	0.183178	0.918147	0.358542	0.99934
ENSGALG00000000751	ARNT	1141.63	0.0143925	0.0826244	0.174192	0.861714	0.99934
ENSGALG00000000755	ACER3	198.304	0.202424	0.163517	1.23793	0.21574	0.99934
ENSGALG00000000761	TSKU	435.702	0.075112	0.315673	0.237942	0.811926	0.99934
ENSGALG00000000764	SSR2	1254.9	-0.0797137	0.12632	-0.631046	0.528011	0.99934
ENSGALG00000000769	RAB7B	93.5377	0.0402144	0.304655	0.132	0.894984	0.99934
ENSGALG00000000775	CTSS	4681.72	0.133138	0.123707	1.07623	0.281823	0.99934
ENSGALG00000000776	BRPF3	229.245	-0.121835	0.129604	-0.94006	0.347187	0.99934
ENSGALG00000000777	EYA3	640.194	-0.125766	0.0933817	-1.34679	0.178047	0.99934
ENSGALG00000000783	PTAFR	254.806	-0.157984	0.162956	-0.969487	0.332302	0.99934
ENSGALG00000000784	PIP5K1C	207.464	0.238578	0.131127	1.81944	0.0688444	0.99934
ENSGALG00000000785	HYAL1	156.841	-0.0862776	0.216376	-0.39874	0.690085	0.99934
ENSGALG00000000786	CTSE	0.11323	0.554746	3.53381	0.156982	0.875259	0.99934
ENSGALG00000000787	DHX38	1078.35	0.0628439	0.0927755	0.677377	0.498167	0.99934
ENSGALG00000000788	AVPR1B	1.37948	2.96711	2.11353	1.40387	0.160359	0.99934
ENSGALG00000000790	DNAJC8	920.937	-0.0188748	0.0969072	-0.194772	0.845571	0.99934
ENSGALG00000000791		260.576	0.0143318	0.204651	0.0700303	0.94417	0.99934
ENSGALG00000000793	VPS72	669.292	-0.0365087	0.13558	-0.269279	0.787715	0.99934
ENSGALG00000000795	MFSD12	176.795	-0.201018	0.174559	-1.15157	0.249496	0.99934
ENSGALG00000000802	DHODH	408.812	0.00276729	0.129821	0.0213162	0.982993	0.99934
ENSGALG00000000806	LINGO3	1.34307	0.039111	1.88895	0.0207051	0.983481	0.99934
ENSGALG00000000808		0.251814	1.34234	3.5277	0.380514	0.703564	0.99934
ENSGALG00000000811	IST1	1039.19	-0.0293225	0.104067	-0.281766	0.778123	0.99934
ENSGALG00000000812	OAZ1	1590.72	0.0738434	0.115025	0.641979	0.520887	0.99934
ENSGALG00000000814	HNRNPR	2167.98	0.114436	0.0783955	1.45972	0.144366	0.99934
ENSGALG00000000816		156.143	0.0902445	0.164031	0.550168	0.582204	0.99934
ENSGALG00000000817	ZNF821	105.21	-0.369449	0.171344	-2.15619	0.0310691	0.99934
ENSGALG00000000818		31.7026	0.3917	0.367838	1.06487	0.286935	0.99934
ENSGALG00000000820		4.9167	-0.936936	0.891052	-1.05149	0.293032	0.99934
ENSGALG00000000824		121.172	-0.212104	0.246387	-0.860858	0.389316	0.99934
ENSGALG00000000830		3.6825	-0.489335	0.786351	-0.622285	0.533754	0.99934
ENSGALG00000000835	PLEKHJ1	789.573	-0.0813119	0.162655	-0.499905	0.617142	0.99934
ENSGALG00000000836	RFX5	5.59505	-0.315665	0.745442	-0.423461	0.671959	0.99934
ENSGALG00000000838	THAP12	158.248	0.3023	0.154835	1.9524	0.0508909	0.99934
ENSGALG00000000839	WNT11	0.11275	0.564471	3.53381	0.159734	0.87309	0.99934
ENSGALG00000000843	DOT1L	500.971	0.0168555	0.135083	0.124779	0.900698	0.99934
ENSGALG00000000845	UVRAG	265.953	0.066184	0.155011	0.426964	0.669406	0.99934
ENSGALG00000000847	GARNL3	338.098	0.0125627	0.14607	0.0860045	0.931463	0.99934
ENSGALG00000000848	AP1G1	698.269	-0.0277512	0.0900646	-0.308126	0.757987	0.99934
ENSGALG00000000853	SLC2A8	151.809	-0.0430845	0.208437	-0.206703	0.836242	0.99934
ENSGALG00000000855	ZMPSTE24	656.224	0.0297556	0.0865844	0.343659	0.731102	0.99934
ENSGALG00000000856	EIF2D	472.674	0.0680633	0.122131	0.5573	0.577323	0.99934
ENSGALG00000000857	NMT1	597.518	-0.069157	0.109708	-0.630374	0.52845	0.99934
ENSGALG00000000862	RLF	287.455	-0.0601862	0.138852	-0.433458	0.664682	0.99934
ENSGALG00000000863	DYRK3	83.8705	0.0251476	0.235982	0.106566	0.915133	0.99934
ENSGALG00000000864	FBXW2	458.666	0.0480004	0.110933	0.432699	0.665233	0.99934
ENSGALG00000000866	SELENBP1	1902.49	-0.125699	0.284439	-0.441918	0.658549	0.99934
ENSGALG00000000868	RNF121	269.822	-0.188338	0.116277	-1.61973	0.105289	0.99934
ENSGALG00000000870	DCAKD	20.5241	0.0464559	0.418734	0.110944	0.911661	0.99934
ENSGALG00000000871	ART1	2.61952	-1.06723	1.14628	-0.931041	0.351832	0.99934
ENSGALG00000000875	PHLPP2	522.655	0.0944096	0.20657	0.457035	0.647646	0.99934
ENSGALG00000000881	GPATCH3	69.9758	0.0595265	0.232721	0.255785	0.798117	0.99934
ENSGALG00000000883	MAPKAPK2	1090.98	0.0298666	0.116413	0.256557	0.797521	0.99934
ENSGALG00000000884	CXXC5	19.1638	0.210286	0.487481	0.431373	0.666197	0.99934
ENSGALG00000000887	NR0B2	246.202	0.138285	0.153933	0.898346	0.369001	0.99934
ENSGALG00000000891	NSUN5	118.586	0.0567171	0.202192	0.280511	0.779085	0.99934
ENSGALG00000000892	IL10	1.78379	-0.629916	1.33147	-0.473098	0.636143	0.99934
ENSGALG00000000893	TAT	1.94298	-1.69534	1.71733	-0.987193	0.323548	0.99934
ENSGALG00000000895	NUDC	1495.77	0.0353114	0.105166	0.335769	0.737045	0.99934
ENSGALG00000000901		44.9057	0.0541137	0.265212	0.204039	0.838323	0.99934
ENSGALG00000000902	KDF1	121.808	-0.171483	0.263322	-0.651231	0.514897	0.99934
ENSGALG00000000903	TERF2IP	640.228	0.0840918	0.0976444	0.861204	0.389126	0.99934
ENSGALG00000000905	PSMB4	1942.55	0.0144591	0.100041	0.144531	0.885081	0.99934
ENSGALG00000000906	RALGPS1	103.947	-0.0609849	0.171588	-0.355415	0.722279	0.99934
ENSGALG00000000907	KARS	1883.76	0.0280966	0.0837175	0.335612	0.737164	0.99934
ENSGALG00000000908	ADAT1	118.381	-0.0842615	0.256465	-0.32855	0.742496	0.99934
ENSGALG00000000909	GFAP	5.78149	-0.39054	0.809091	-0.48269	0.629316	0.99934
ENSGALG00000000911	IL19	0.391405	-2.17158	3.48558	-0.623018	0.533273	0.99934
ENSGALG00000000913	CHST6	392.823	-0.241923	0.176198	-1.37302	0.169748	0.99934
ENSGALG00000000914	FAM187A	0.982936	-0.202945	1.88481	-0.107674	0.914254	0.99934
ENSGALG00000000918	CCDC103	3.85171	0.772649	0.933352	0.827822	0.407771	0.99934
ENSGALG00000000919	PIGR	9440.38	0.0441082	0.145636	0.302867	0.761991	0.99934
ENSGALG00000000920	CGN	1203.92	-0.154762	0.181476	-0.852795	0.393773	0.99934
ENSGALG00000000927	ANGPTL2	258.969	0.129043	0.214831	0.60067	0.54806	0.99934
ENSGALG00000000934	ZBTB43	179.681	0.147436	0.152806	0.964857	0.334616	0.99934
ENSGALG00000000943	WDTC1	599.548	-0.00179839	0.098635	-0.0182327	0.985453	0.99934
ENSGALG00000000944	SUPT4H1	528.322	0.0250854	0.15775	0.15902	0.873653	0.99934
ENSGALG00000000946	PFDN1	418.961	0.0601018	0.130991	0.458824	0.646361	0.99934
ENSGALG00000000949	HBEGF	23.0562	-0.212637	0.400049	-0.531529	0.595053	0.99934
ENSGALG00000000950	MVB12B	533.541	-0.0937623	0.19571	-0.479089	0.631876	0.99934
ENSGALG00000000955	TMEM222	340.925	-0.0369367	0.135259	-0.273081	0.784791	0.99934
ENSGALG00000000962	PUS3	117.848	-0.0634305	0.168809	-0.375753	0.7071	0.99934
ENSGALG00000000966	NPHP4	92.3411	0.194085	0.204434	0.949376	0.342429	0.99934
ENSGALG00000000972	PBX3	357.788	-0.0620968	0.17247	-0.360045	0.718814	0.99934
ENSGALG00000000975	C1orf174	227.585	-0.113773	0.1253	-0.908	0.363878	0.99934
ENSGALG00000000977	MAPKAP1	259.477	-0.132757	0.165717	-0.801109	0.423069	0.99934
ENSGALG00000000978	CEP104	173.707	-0.0212151	0.207616	-0.102184	0.918611	0.99934
ENSGALG00000000988	EFTUD2	1106.18	0.110216	0.0998344	1.10398	0.2696	0.99934
ENSGALG00000000990	SRSF6	1972.37	-0.102586	0.0987237	-1.03912	0.298749	0.99934
ENSGALG00000000991	TAF12	238.295	0.089802	0.129428	0.693839	0.487783	0.99934
ENSGALG00000000993	GAPVD1	1118.64	0.0685794	0.0850756	0.8061	0.420185	0.99934
ENSGALG00000000994		0.611	0.385568	2.45003	0.157373	0.874951	0.99934
ENSGALG00000000996		519.135	0.104643	0.120602	0.867669	0.385576	0.99934
ENSGALG00000000997	GJC3	117.335	-0.169781	0.228928	-0.741635	0.458309	0.99934
ENSGALG00000000998	MTFR1L	265.906	0.229184	0.169296	1.35374	0.175819	0.99934
ENSGALG00000000999	ZNF319	84.6045	0.0859219	0.187938	0.457183	0.647539	0.99934
ENSGALG00000001000	HSPA5	6626.2	-0.0378301	0.129243	-0.292705	0.769748	0.99934
ENSGALG00000001003		162.815	-0.183178	0.1568	-1.16822	0.242717	0.99934
ENSGALG00000001006	TP73	108.991	0.156986	0.24	0.654108	0.513042	0.99934
ENSGALG00000001013	PPP6C	476.401	-0.0073607	0.0978315	-0.0752386	0.940025	0.99934
ENSGALG00000001014	ARPC5L	90.0812	-0.0837094	0.18405	-0.454818	0.64924	0.99934
ENSGALG00000001017	WRAP73	99.9464	0.0627549	0.236102	0.265795	0.790397	0.99934
ENSGALG00000001019	BTBD2	277.425	0.0732467	0.144795	0.505864	0.612952	0.99934
ENSGALG00000001021	MYOCD	121.333	-0.204012	0.255277	-0.799179	0.424187	0.99934
ENSGALG00000001022	CCDC43	228.123	-0.0503582	0.124998	-0.402872	0.687042	0.99934
ENSGALG00000001024	TPRG1L	1891.45	-0.105279	0.145625	-0.722951	0.46971	0.99934
ENSGALG00000001025	GOLGA1	165.346	-0.0134107	0.153369	-0.0874409	0.930321	0.99934
ENSGALG00000001028		138.691	-0.132783	0.189696	-0.699977	0.483942	0.99934
ENSGALG00000001030	SCAMP4	701.12	-0.222784	0.165756	-1.34405	0.178933	0.99934
ENSGALG00000001031		19.3846	-0.166875	0.384352	-0.434172	0.664163	0.99934
ENSGALG00000001034	AAR2	487.962	0.116272	0.125364	0.927476	0.353679	0.99934
ENSGALG00000001035		2.68831	1.63822	1.0745	1.52463	0.127352	0.99934
ENSGALG00000001036	ELAC2	262.887	0.0148017	0.14912	0.0992606	0.920931	0.99934
ENSGALG00000001037	SCAI	51.0599	0.129655	0.278558	0.465452	0.641608	0.99934
ENSGALG00000001038	MAN1C1	389.873	-0.00838358	0.155867	-0.0537868	0.957105	0.99934
ENSGALG00000001042	MTMR4	774.811	0.058668	0.104667	0.560518	0.575126	0.99934
ENSGALG00000001043	REXO1	347.017	-0.134717	0.117924	-1.14241	0.253285	0.99934
ENSGALG00000001046	DLGAP4	622.264	-0.0375589	0.0984502	-0.381501	0.702831	0.99934
ENSGALG00000001048	OLFML2A	290.376	0.0180822	0.143872	0.125683	0.899983	0.99934
ENSGALG00000001049		871.366	-0.205679	0.197382	-1.04203	0.297396	0.99934
ENSGALG00000001051		242.401	-0.0445077	0.163579	-0.272086	0.785556	0.99934
ENSGALG00000001054	C20H20ORF24	1113.96	-0.0921293	0.115854	-0.795216	0.426488	0.99934
ENSGALG00000001055	NSF	802.993	-0.113284	0.102493	-1.10528	0.269038	0.99934
ENSGALG00000001056	ABHD11	36.2169	-0.0228257	0.323883	-0.0704753	0.943815	0.99934
ENSGALG00000001058	ARHGEF16	328.113	0.0511884	0.19386	0.264048	0.791743	0.99934
ENSGALG00000001062	GGT7	8.72687	0.434337	0.540713	0.803267	0.42182	0.99934
ENSGALG00000001067	TMEM57	637.396	-0.0832989	0.108987	-0.764298	0.44469	0.99934
ENSGALG00000001073	NR6A1	10.2668	0.120069	0.519843	0.230971	0.817337	0.99934
ENSGALG00000001076	LIMK1	159.811	0.137441	0.176813	0.777328	0.436965	0.99934
ENSGALG00000001078		0.254552	-0.164942	3.53381	-0.0466755	0.962772	0.99934
ENSGALG00000001080	NR5A1	0.856643	1.09626	2.32341	0.471832	0.637047	0.99934
ENSGALG00000001084	ATP8B3	15.6232	0.843154	0.459058	1.83671	0.0662532	0.99934
ENSGALG00000001091		222.825	-0.0662843	0.165486	-0.400542	0.688757	0.99934
ENSGALG00000001093	TCF3	866.161	0.172539	0.128505	1.34266	0.179382	0.99934
ENSGALG00000001094	ADGRD2	8.22364	-1.06167	0.630514	-1.68381	0.0922178	0.99934
ENSGALG00000001096	UQCR11	558.156	-0.228617	0.136681	-1.67263	0.0943997	0.99934
ENSGALG00000001099	ANKHD1	645.981	0.024156	0.106354	0.227128	0.820324	0.99934
ENSGALG00000001101	MBD3	169.269	0.144151	0.180988	0.79647	0.425759	0.99934
ENSGALG00000001103	PSMB7	1222.88	-0.0041452	0.089097	-0.0465245	0.962892	0.99934
ENSGALG00000001107	GOSR2	551.486	0.122863	0.0952649	1.2897	0.197155	0.99934
ENSGALG00000001108	MIER2	120.388	0.0797816	0.158646	0.50289	0.615041	0.99934
ENSGALG00000001109	GTSF1	97.103	-0.424771	0.795937	-0.533674	0.593567	0.99934
ENSGALG00000001110		150.085	-0.00921396	0.173734	-0.0530347	0.957704	0.99934
ENSGALG00000001111		1.50425	1.382	1.76843	0.781487	0.434516	0.99934
ENSGALG00000001115	MMEL1	1.06925	-1.78854	1.75642	-1.01829	0.308541	0.99934
ENSGALG00000001117	PFKFB2	688.679	-0.0905715	0.132209	-0.685063	0.493304	0.99934
ENSGALG00000001118	NEK6	1102.47	-0.0328335	0.103675	-0.316695	0.751475	0.99934
ENSGALG00000001121	SH3GL1	585.548	-0.0698058	0.105077	-0.664328	0.50648	0.99934
ENSGALG00000001122	CALN1	0.287866	-1.71924	3.52778	-0.487343	0.626015	0.99934
ENSGALG00000001126	CHAF1A	241.283	0.0942357	0.134804	0.699058	0.484516	0.99934
ENSGALG00000001130	GALNT17	50.1227	-0.142887	0.262246	-0.54486	0.58585	0.99934
ENSGALG00000001132	APBB3	2.69591	-0.618017	1.4511	-0.425896	0.670184	0.99934
ENSGALG00000001136		1.98278	0.262808	1.24382	0.211291	0.832661	0.99934
ENSGALG00000001143	ETS1	1593.32	0.0810332	0.177747	0.45589	0.648469	0.99934
ENSGALG00000001144	ZNF346	144.357	-0.112329	0.144486	-0.777439	0.4369	0.99934
ENSGALG00000001146	UBXN6	192.672	-0.0559397	0.143801	-0.389009	0.69727	0.99934
ENSGALG00000001149	ADGRG5	146.697	0.08085	0.252592	0.320082	0.748906	0.99934
ENSGALG00000001153	AUTS2	60.9177	-0.229439	0.272063	-0.84333	0.399044	0.99934
ENSGALG00000001157	DENND1A	214.562	0.20385	0.135613	1.50318	0.132793	0.99934
ENSGALG00000001158	UIMC1	116.061	-0.00213052	0.163372	-0.0130409	0.989595	0.99934
ENSGALG00000001161	FLI1	1108.09	0.148254	0.144268	1.02763	0.304124	0.99934
ENSGALG00000001163	NDEL1	365.643	0.0628779	0.122268	0.514263	0.607068	0.99934
ENSGALG00000001165	PANK4	146.948	-0.0949137	0.156932	-0.604807	0.545307	0.99934
ENSGALG00000001168	POLR2C	438.948	0.06635	0.102193	0.649264	0.516168	0.99934
ENSGALG00000001169	CRB2	13.7954	-0.189423	0.420796	-0.450154	0.6526	0.99934
ENSGALG00000001171	SEMA6B	20.4759	-0.271899	0.402163	-0.676092	0.498982	0.99934
ENSGALG00000001172	KBP	25.2764	-0.157668	0.432076	-0.364909	0.715179	0.99934
ENSGALG00000001174	RCC1L	199.257	0.0975303	0.134591	0.724643	0.468671	0.99934
ENSGALG00000001175	C4BPA	909.343	-0.0927644	0.134395	-0.690236	0.490046	0.99934
ENSGALG00000001177	CD34	91.4724	-0.0734526	0.316302	-0.232223	0.816365	0.99934
ENSGALG00000001181	KCNJ5	41.2709	0.219941	0.257828	0.853054	0.393629	0.99934
ENSGALG00000001182	NCOA6	756.027	0.0264374	0.105386	0.250863	0.80192	0.99934
ENSGALG00000001183	MYH10	1098.5	-0.0953579	0.183298	-0.520234	0.602901	0.99934
ENSGALG00000001184	COQ9	287.903	-0.0777164	0.209014	-0.371824	0.710024	0.99934
ENSGALG00000001189	NCF1C	646.844	0.066872	0.202693	0.329918	0.741462	0.99934
ENSGALG00000001201	GFOD2	372.132	-0.0674387	0.162494	-0.415023	0.678125	0.99934
ENSGALG00000001203		374.832	-0.161224	0.314344	-0.51289	0.608028	0.99934
ENSGALG00000001204	ENKD1	50.5166	0.0585644	0.350169	0.167246	0.867176	0.99934
ENSGALG00000001206		23.5966	0.470718	0.387072	1.2161	0.223946	0.99934
ENSGALG00000001207	PLCH2	398.007	-0.0323272	0.215968	-0.149685	0.881013	0.99934
ENSGALG00000001209	TP53INP2	0.763482	-0.950534	2.39415	-0.397023	0.691351	0.99934
ENSGALG00000001214	PARD6A	6.59527	0.453212	0.622811	0.727688	0.466805	0.99934
ENSGALG00000001219	PIGU	145.844	-0.123241	0.176046	-0.700046	0.483899	0.99934
ENSGALG00000001220	HERPUD1	586.461	0.0545947	0.118459	0.460873	0.64489	0.99934
ENSGALG00000001223	PEX10	198.834	-0.209875	0.152615	-1.3752	0.16907	0.99934
ENSGALG00000001225	RABGAP1	423.167	0.222003	0.131694	1.68574	0.0918451	0.99934
ENSGALG00000001229	SKI	199.112	0.0970542	0.135016	0.718833	0.472244	0.99934
ENSGALG00000001231	SAMHD1	810.302	0.153238	0.148441	1.03231	0.301925	0.99934
ENSGALG00000001235	ANKRD24	0.838517	2.16024	1.91031	1.13084	0.258124	0.99934
ENSGALG00000001238	STX8	429.583	0.110009	0.12658	0.869084	0.384801	0.99934
ENSGALG00000001239	SLC26A2	372.881	-0.107321	0.185968	-0.577095	0.563875	0.99934
ENSGALG00000001244		5.20879	1.56556	0.870194	1.79909	0.0720044	0.99934
ENSGALG00000001245	SIRT6	187.124	0.210177	0.145577	1.44375	0.148809	0.99934
ENSGALG00000001250	APLP2	4777.14	0.00943148	0.0958588	0.0983893	0.921623	0.99934
ENSGALG00000001252	CREB3L3	141.644	0.275536	0.651217	0.42311	0.672215	0.99934
ENSGALG00000001253	RC3H2	312.945	-0.0426751	0.134462	-0.317378	0.750957	0.99934
ENSGALG00000001256	NLRC5	548.134	0.104612	0.110187	0.949405	0.342415	0.99934
ENSGALG00000001258	NUMA1	2010.71	0.0278755	0.10614	0.26263	0.792836	0.99934
ENSGALG00000001262	CLIC4	1179.38	-0.01032	0.168252	-0.0613367	0.951091	0.99934
ENSGALG00000001263	GTF2IRD1	46.8672	0.369365	0.280363	1.31745	0.187686	0.99934
ENSGALG00000001264	PLXNA2	45.3098	0.196605	0.362923	0.541726	0.588007	0.99934
ENSGALG00000001267	MAP2K2	453.48	-0.175555	0.112126	-1.56569	0.117422	0.99934
ENSGALG00000001270	PRKCZ	266.541	0.0451656	0.16795	0.268923	0.787989	0.99934
ENSGALG00000001273	C2CD4C	12.2725	0.121101	0.473179	0.25593	0.798005	0.99934
ENSGALG00000001275	PDCL	478.328	-0.00556193	0.132174	-0.0420805	0.966435	0.99934
ENSGALG00000001276	HOXB9	34.413	0.350824	0.31665	1.10792	0.267894	0.99934
ENSGALG00000001279	ZNF652	406.66	-0.0170004	0.104973	-0.16195	0.871346	0.99934
ENSGALG00000001282	GABRD	0.231644	1.24809	3.5279	0.353778	0.723505	0.99934
ENSGALG00000001283	SRRM1	1309.49	0.037319	0.131034	0.284804	0.775794	0.99934
ENSGALG00000001288		1.44521	-0.137224	1.57109	-0.0873436	0.930398	0.99934
ENSGALG00000001289		69.1632	0.0246394	0.192827	0.12778	0.898323	0.99934
ENSGALG00000001304		41.5992	-0.223874	0.381678	-0.586551	0.557505	0.99934
ENSGALG00000001306	NFRKB	346.132	0.0537737	0.104523	0.514467	0.606926	0.99934
ENSGALG00000001309	SNF8	189.89	0.0229848	0.189982	0.120984	0.903704	0.99934
ENSGALG00000001310	TRNAU1AP	7.80629	0.0773275	0.530322	0.145812	0.88407	0.99934
ENSGALG00000001311	ARHGAP44	24.6646	-0.180985	0.313792	-0.576768	0.564096	0.99934
ENSGALG00000001313	EIF4H	3503.38	0.0113718	0.0687897	0.165313	0.868698	0.99934
ENSGALG00000001314	PTGS1	83.4138	-0.042838	0.241958	-0.177047	0.859471	0.99934
ENSGALG00000001315	UBE2Z	124.334	-0.132485	0.187753	-0.705636	0.480414	0.99934
ENSGALG00000001316	CPNE2	405.02	-0.13073	0.133077	-0.982364	0.325921	0.99934
ENSGALG00000001317		616.227	-0.02112	0.131706	-0.160358	0.872599	0.99934
ENSGALG00000001319	CAMK1G	61.5711	-0.14477	0.426156	-0.339711	0.734074	0.99934
ENSGALG00000001325	CYP1A1	15.6948	0.517869	0.604713	0.856388	0.391783	0.99934
ENSGALG00000001328	BSG	4333.4	0.120096	0.168735	0.711739	0.476627	0.99934
ENSGALG00000001329	EPB41	791.934	-0.0353385	0.153713	-0.229899	0.81817	0.99934
ENSGALG00000001330	ATP5MC1	1152.63	-0.054358	0.118251	-0.459682	0.645744	0.99934
ENSGALG00000001331	ST14	2341.15	-0.131533	0.213257	-0.616785	0.537377	0.99934
ENSGALG00000001332	RBL1	187.551	0.0260851	0.205849	0.12672	0.899162	0.99934
ENSGALG00000001333	MRRFP1	165.756	0.0594514	0.163335	0.363985	0.715869	0.99934
ENSGALG00000001334	GNB1	5130.96	0.0223828	0.0821243	0.272547	0.785201	0.99934
ENSGALG00000001335	FAM18B1	846.232	-0.0799841	0.157247	-0.508653	0.610996	0.99934
ENSGALG00000001341	ZBTB44	185.572	0.170514	0.151559	1.12506	0.260563	0.99934
ENSGALG00000001342	HCN2	10.4123	-0.0599099	0.491819	-0.121813	0.903047	0.99934
ENSGALG00000001343	LAMB3	364.189	-0.362928	0.354258	-1.02447	0.305612	0.99934
ENSGALG00000001347	LHX6	8.46819	-0.402421	0.635973	-0.632765	0.526887	0.99934
ENSGALG00000001350	RSPRY1	454.22	-0.129235	0.159771	-0.808877	0.418586	0.99934
ENSGALG00000001362	CLK3	225.726	-0.057848	0.15836	-0.365293	0.714892	0.99934
ENSGALG00000001363	MYBBP1A	210.693	0.115097	0.147705	0.779231	0.435843	0.99934
ENSGALG00000001364	CSNK1A1	2137.93	-0.0489272	0.11057	-0.442501	0.658127	0.99934
ENSGALG00000001366	CASP9	178.538	-0.165207	0.134802	-1.22556	0.220366	0.99934
ENSGALG00000001369		1417.67	0.0521018	0.262486	0.198494	0.842659	0.99934
ENSGALG00000001370	ADAMTS8	112.185	-0.177149	0.260891	-0.679016	0.497128	0.99934
ENSGALG00000001371	HS3ST3A1	47.3124	0.196487	0.30839	0.63714	0.524034	0.99934
ENSGALG00000001373	TRAF3IP3	656.913	0.146211	0.193041	0.757407	0.448806	0.99934
ENSGALG00000001374	SLC35E2B	386.971	-0.0275986	0.160359	-0.172105	0.863355	0.99934
ENSGALG00000001375	COX10	314.402	-0.0659382	0.145055	-0.454575	0.649415	0.99934
ENSGALG00000001376	ARID3B	81.7421	-0.0209468	0.193888	-0.108035	0.913968	0.99934
ENSGALG00000001377	POLRMT	382.771	0.0620569	0.118317	0.524496	0.599933	0.99934
ENSGALG00000001382	CDC2L1	586.842	0.0805553	0.119368	0.674849	0.499772	0.99934
ENSGALG00000001383	HTR4	73.947	-0.382089	0.370731	-1.03064	0.30271	0.99934
ENSGALG00000001387	SPNS2	26.4838	0.0427315	0.393224	0.10867	0.913464	0.99934
ENSGALG00000001389		59.1374	-0.402719	0.223796	-1.79949	0.0719417	0.99934
ENSGALG00000001391	PLLP	0.629359	-0.73727	2.47154	-0.298304	0.765471	0.99934
ENSGALG00000001392	MMP23B	82.3103	0.220798	0.235738	0.936624	0.348952	0.99934
ENSGALG00000001394	UBL7	286.2	-0.0366616	0.108964	-0.336458	0.736526	0.99934
ENSGALG00000001405	IRF6	675.896	-0.0166604	0.211129	-0.078911	0.937103	0.99934
ENSGALG00000001407	ADAMTS15	30.8071	-0.21105	0.316543	-0.666736	0.504941	0.99934
ENSGALG00000001409	IL12B	0.562699	-0.180507	2.21112	-0.0816361	0.934936	0.99934
ENSGALG00000001410	SPNS3	32.8062	-0.0275556	0.374493	-0.0735811	0.941344	0.99934
ENSGALG00000001412	SEMA7A	430.767	0.0835527	0.167989	0.49737	0.618928	0.99934
ENSGALG00000001416	ADRA1B	39.0245	-0.0848203	0.312304	-0.271595	0.785933	0.99934
ENSGALG00000001419	DAB2IP	342.975	-0.155412	0.172496	-0.900963	0.367608	0.99934
ENSGALG00000001420	RALGAPB	808.972	-0.0660557	0.0820463	-0.805103	0.42076	0.99934
ENSGALG00000001425	SNX19	99.2756	0.148431	0.211003	0.703454	0.481773	0.99934
ENSGALG00000001428	EFHD1	1954.08	-0.0884427	0.11814	-0.748628	0.454081	0.99934
ENSGALG00000001429	TTC1	264.118	0.0227911	0.132938	0.171441	0.863877	0.99934
ENSGALG00000001431	GUCA1A	0.24495	1.32984	3.52836	0.3769	0.706248	0.99934
ENSGALG00000001433	B3GNTL1	47.4433	0.237492	0.292872	0.810907	0.417419	0.99934
ENSGALG00000001434	STOM	2713.39	-0.0614622	0.160433	-0.383102	0.701644	0.99934
ENSGALG00000001437	NTM	77.4333	0.0868924	0.23405	0.371256	0.710447	0.99934
ENSGALG00000001439	RANBP10	152.713	0.132117	0.162829	0.811386	0.417144	0.99934
ENSGALG00000001441	UBE2G1	824.717	0.0217493	0.0908225	0.23947	0.810741	0.99934
ENSGALG00000001442	OPCML	19.1362	0.315534	0.435907	0.723856	0.469154	0.99934
ENSGALG00000001445	FABP6	2205.09	-1.46437	0.561553	-2.60772	0.00911483	0.99934
ENSGALG00000001446	GSN	2858.1	0.0852642	0.1594	0.534907	0.592714	0.99934
ENSGALG00000001449	STRA6	12.5926	0.213706	0.479041	0.446112	0.655516	0.99934
ENSGALG00000001450	IGSF9B	12.6687	-0.429235	0.517824	-0.82892	0.40715	0.99934
ENSGALG00000001452	ATP5PB	2440.66	0.0119419	0.0884044	0.135083	0.892546	0.99934
ENSGALG00000001459	TNNC1	3.21382	-0.268911	0.900396	-0.298659	0.7652	0.99934
ENSGALG00000001462	ADORA3	23.6796	0.120075	0.338181	0.355063	0.722543	0.99934
ENSGALG00000001463	PDIK1L	40.2875	-0.399717	0.361716	-1.10506	0.269135	0.99934
ENSGALG00000001465	RPL38	1259.17	0.0665151	0.142851	0.465625	0.641484	0.99934
ENSGALG00000001467	ANKFY1	356.286	-0.071694	0.109772	-0.653115	0.513682	0.99934
ENSGALG00000001470	STOML1	454.577	0.342834	0.212611	1.61249	0.106855	0.99934
ENSGALG00000001472	JAM3	215.418	-0.0535272	0.28241	-0.189537	0.849672	0.99934
ENSGALG00000001473	MIB2	537.728	0.0388987	0.115182	0.337714	0.735579	0.99934
ENSGALG00000001474	RAB14	1512.73	-0.00473814	0.0987893	-0.0479621	0.961746	0.99934
ENSGALG00000001475	STMN1	1814.72	0.199728	0.14974	1.33383	0.182259	0.99934
ENSGALG00000001476		2461.81	0.0722945	0.0965893	0.748474	0.454175	0.99934
ENSGALG00000001479	CYB5D2	235.78	0.0315258	0.136874	0.230328	0.817837	0.99934
ENSGALG00000001480	INKA2	29.9583	0.062152	0.405386	0.153315	0.87815	0.99934
ENSGALG00000001483		182.808	0.186641	0.217427	0.858411	0.390666	0.99934
ENSGALG00000001486	ZAP70	595.886	0.0171154	0.15105	0.11331	0.909785	0.99934
ENSGALG00000001489	SSU72	447.788	-0.0847965	0.0993843	-0.853218	0.393538	0.99934
ENSGALG00000001490	KCNJ13	0.41509	-2.2481	3.15666	-0.712175	0.476357	0.99934
ENSGALG00000001491	NCAPD3	181.964	0.0748744	0.163871	0.456911	0.647735	0.99934
ENSGALG00000001492	NDRG3	650.209	-0.0398347	0.119116	-0.334418	0.738064	0.99934
ENSGALG00000001501	MAPK3	1451.17	-0.0154451	0.089527	-0.172519	0.863029	0.99934
ENSGALG00000001502	UTP11	373.869	-0.098197	0.120991	-0.811607	0.417017	0.99934
ENSGALG00000001503	TBCD	331.026	0.0265869	0.113323	0.234612	0.81451	0.99934
ENSGALG00000001504	DDX20	224.047	-0.0160261	0.126448	-0.126741	0.899146	0.99934
ENSGALG00000001506	PTTG2	236.515	0.0229378	0.175706	0.130546	0.896134	0.99934
ENSGALG00000001512	KCND3	2.86006	1.18836	1.29677	0.916398	0.359458	0.99934
ENSGALG00000001518	ZNF750	1.92951	0.961524	1.37456	0.699513	0.484231	0.99934
ENSGALG00000001521	VPS26B	378.159	-0.0879885	0.155105	-0.567282	0.570522	0.99934
ENSGALG00000001522	PHF20	365.663	0.0303756	0.110017	0.2761	0.782471	0.99934
ENSGALG00000001525		2081.43	0.0944257	0.156915	0.601763	0.547332	0.99934
ENSGALG00000001527	VWA1	153.93	-0.0552582	0.246371	-0.224289	0.822533	0.99934
ENSGALG00000001529	THYN1	1137.02	0.136648	0.197684	0.691243	0.489413	0.99934
ENSGALG00000001531	FN3K	16.1057	0.289846	0.452986	0.639857	0.522266	0.99934
ENSGALG00000001533		2.65055	-0.531475	1.21001	-0.439232	0.660493	0.99934
ENSGALG00000001534	TMEM88B	3.4397	0.481861	0.802839	0.600197	0.548375	0.99934
ENSGALG00000001536		409.024	0.0834917	0.170423	0.489908	0.624199	0.99934
ENSGALG00000001538	ST7L	453.365	-0.147506	0.111816	-1.31919	0.187105	0.99934
ENSGALG00000001540	SF3A3	624.447	0.0952161	0.0999115	0.953004	0.340588	0.99934
ENSGALG00000001542	MRPL20	326.659	-0.268775	0.139144	-1.93163	0.0534046	0.99934
ENSGALG00000001545	RAB40B	88.8617	0.0291149	0.262197	0.111042	0.911583	0.99934
ENSGALG00000001546	ZZEF1	1069.87	-0.298446	0.214893	-1.38882	0.164889	0.99934
ENSGALG00000001547	CAPZA1	1750.39	-0.0223834	0.163802	-0.136649	0.891308	0.99934
ENSGALG00000001550	RBM39	1443.62	0.141036	0.117246	1.2029	0.229014	0.99934
ENSGALG00000001551	CCNL2	520.36	-0.0862994	0.181509	-0.475455	0.634462	0.99934
ENSGALG00000001555	AURKAIP1	202.61	0.183122	0.12718	1.43986	0.149908	0.99934
ENSGALG00000001557	ACAD8	217.935	0.0230014	0.122525	0.187728	0.85109	0.99934
ENSGALG00000001558	MOV10	755.558	0.489873	0.271437	1.80474	0.0711155	0.99934
ENSGALG00000001559	ZP3	438.12	0.270012	0.237192	1.13837	0.254965	0.99934
ENSGALG00000001561	MXRA8	262.315	0.289601	0.247098	1.17201	0.241194	0.99934
ENSGALG00000001563	WDR45B	580.424	0.0563989	0.134833	0.418288	0.675737	0.99934
ENSGALG00000001564	ATP2A3	3620.14	0.0961983	0.0972172	0.989519	0.322409	0.99934
ENSGALG00000001565	C5	16.5577	-0.0920931	0.473243	-0.1946	0.845706	0.99934
ENSGALG00000001568	NFS1	671.164	-0.00379025	0.0873093	-0.0434117	0.965373	0.99934
ENSGALG00000001569	RHOC	181.495	0.133357	0.194004	0.687395	0.491834	0.99934
ENSGALG00000001571	MYO1F	1783.02	0.100573	0.16013	0.628069	0.529959	0.99934
ENSGALG00000001572	COMMD4	269.037	-0.0892665	0.150045	-0.594933	0.551889	0.99934
ENSGALG00000001573	P2RX1	159.647	-0.0277602	0.209851	-0.132285	0.894759	0.99934
ENSGALG00000001577	FOXK2	261.706	0.119774	0.151669	0.789707	0.429699	0.99934
ENSGALG00000001583	TRAF1	234.159	0.0601661	0.172131	0.349537	0.726686	0.99934
ENSGALG00000001586	NEIL1	342.647	-0.181692	0.187876	-0.967081	0.333504	0.99934
ENSGALG00000001592	ACER1	6.51316	0.788767	0.595963	1.32352	0.185663	0.99934
ENSGALG00000001593	UFD1L	439.848	0.0977688	0.116158	0.841689	0.399962	0.99934
ENSGALG00000001595	PHF19	115.476	0.199901	0.195555	1.02222	0.306676	0.99934
ENSGALG00000001596	MLLT1	489.573	0.216644	0.122181	1.77314	0.0762058	0.99934
ENSGALG00000001597	PSMB3	579.167	-0.0435467	0.102697	-0.424029	0.671545	0.99934
ENSGALG00000001600	DVL1	584.979	0.059092	0.0971718	0.608119	0.543109	0.99934
ENSGALG00000001602	NUTF2	394.155	0.27803	0.13289	2.09218	0.036422	0.99934
ENSGALG00000001603	NARF	423.565	-0.0947904	0.17374	-0.545587	0.58535	0.99934
ENSGALG00000001604		254.753	-0.198643	0.210727	-0.942657	0.345857	0.99934
ENSGALG00000001605	PPM1J	139.946	0.123261	0.236592	0.520987	0.602376	0.99934
ENSGALG00000001606	INPP5B	528.167	-0.118461	0.135295	-0.875574	0.381262	0.99934
ENSGALG00000001607	CYBC1	800.158	-0.0997734	0.16007	-0.623312	0.533079	0.99934
ENSGALG00000001608	UNC5D	21.4533	0.141756	0.360449	0.393276	0.694116	0.99934
ENSGALG00000001610	PIP4K2B	105.75	-0.16911	0.231157	-0.731579	0.464425	0.99934
ENSGALG00000001611	B3GAT1	17.9109	-0.497445	0.60077	-0.828012	0.407664	0.99934
ENSGALG00000001613	GNL3	830.504	-0.0981673	0.0968881	-1.0132	0.310964	0.99934
ENSGALG00000001615	MAN2C1	234.924	0.0298221	0.145648	0.204754	0.837764	0.99934
ENSGALG00000001616	CDC45	220.743	-0.0368712	0.18533	-0.198949	0.842303	0.99934
ENSGALG00000001617	CAMKK1	26.4318	-0.107852	0.300812	-0.358537	0.719941	0.99934
ENSGALG00000001618	OGFOD3	54.4684	-0.248653	0.321175	-0.774197	0.438814	0.99934
ENSGALG00000001619	ATG16L1	104.38	-0.181217	0.181902	-0.996232	0.319137	0.99934
ENSGALG00000001620		151.644	-0.180561	0.180679	-0.99935	0.317625	0.99934
ENSGALG00000001621	CLDN5	129.065	0.0542011	0.231486	0.234144	0.814873	0.99934
ENSGALG00000001624	CWC25	228.237	0.0869838	0.162699	0.534629	0.592906	0.99934
ENSGALG00000001626		1.65575	-0.795459	1.36057	-0.584652	0.558781	0.99934
ENSGALG00000001633	DUSP26	29.6667	-0.475741	0.413818	-1.14964	0.250292	0.99934
ENSGALG00000001634	RPL23	6631.53	0.107232	0.135515	0.791291	0.428774	0.99934
ENSGALG00000001637	PSMD5	172.365	0.048721	0.139578	0.349058	0.727046	0.99934
ENSGALG00000001639	MTF1	243.412	0.0758795	0.134504	0.564142	0.572657	0.99934
ENSGALG00000001640	RNF122	61.2074	-0.0164529	0.254942	-0.0645356	0.948544	0.99934
ENSGALG00000001642	GLT8D1	185.383	-0.0705134	0.173668	-0.406023	0.684725	0.99934
ENSGALG00000001644	SIN3A	678.644	0.132127	0.107098	1.2337	0.217315	0.99934
ENSGALG00000001645	KCNT1	7.349	0.343391	0.573336	0.598935	0.549216	0.99934
ENSGALG00000001647	PSKH1	96.8141	0.188699	0.175073	1.07783	0.281109	0.99934
ENSGALG00000001651	TTI2	72.8862	-0.19155	0.199007	-0.962532	0.335782	0.99934
ENSGALG00000001652	SEPT2L	1397.1	-0.0112362	0.104169	-0.107865	0.914102	0.99934
ENSGALG00000001653	MANEAL	6.54189	0.542699	0.632935	0.857432	0.391206	0.99934
ENSGALG00000001654	C1QBP	1033.65	0.0983627	0.131923	0.745607	0.455905	0.99934
ENSGALG00000001655	SPCS1	557.855	0.0587025	0.129137	0.454577	0.649414	0.99934
ENSGALG00000001658	RPL19	7185.35	-0.0218385	0.12887	-0.169462	0.865433	0.99934
ENSGALG00000001662	ATP10B	517.934	-0.0899113	0.307215	-0.292666	0.769778	0.99934
ENSGALG00000001663	MAK16	361.091	0.0757468	0.116099	0.652431	0.514123	0.99934
ENSGALG00000001664	PTPN9	281.663	0.160761	0.133979	1.1999	0.230178	0.99934
ENSGALG00000001666	RPAIN	93.386	0.148256	0.197048	0.752386	0.451819	0.99934
ENSGALG00000001668	UBE2R2	488.862	-0.0953431	0.215725	-0.441967	0.658513	0.99934
ENSGALG00000001678	PRKAB2	161.58	-0.207195	0.154816	-1.33834	0.180787	0.99934
ENSGALG00000001682	FBXL20	324.486	0.068403	0.133365	0.512899	0.608022	0.99934
ENSGALG00000001684	SEC14L1	631.257	-0.0723342	0.0992113	-0.729092	0.465945	0.99934
ENSGALG00000001688	2020-09-05	1990.14	0.0394969	0.132584	0.297901	0.765779	0.99934
ENSGALG00000001689	SCAMP2	1304.35	-0.150888	0.170214	-0.886461	0.375369	0.99934
ENSGALG00000001690	GABRB2	3.31813	0.971584	1.03151	0.941905	0.346242	0.99934
ENSGALG00000001691	INTS11	512.595	-0.0227667	0.0999729	-0.227728	0.819857	0.99934
ENSGALG00000001692	CAMSAP1	337.506	-0.0127453	0.13024	-0.0978602	0.922043	0.99934
ENSGALG00000001693	SLC18A1	31.7175	-0.0841969	0.3148	-0.267461	0.789114	0.99934
ENSGALG00000001696	SAG	4.53516	0.538162	0.768769	0.700031	0.483908	0.99934
ENSGALG00000001697		0.17736	-0.968158	3.53381	-0.27397	0.784108	0.99934
ENSGALG00000001698	GABRA1	0.911882	-2.46704	1.89611	-1.30111	0.193222	0.99934
ENSGALG00000001701		311.207	0.0162555	0.211731	0.0767745	0.938803	0.99934
ENSGALG00000001702	EXOC3L1	238.45	-0.486632	0.305682	-1.59195	0.111396	0.99934
ENSGALG00000001708	MED1	943.754	0.0144733	0.102975	0.140551	0.888224	0.99934
ENSGALG00000001709	MUSTN1	14.2425	0.67131	0.454233	1.4779	0.139436	0.99934
ENSGALG00000001711	PPCDC	89.4954	0.152958	0.223054	0.685744	0.492874	0.99934
ENSGALG00000001714	PUSL1	40.5732	0.28947	0.33493	0.864268	0.38744	0.99934
ENSGALG00000001716	C10H15ORF59	3.2094	0.743958	0.91556	0.812571	0.416464	0.99934
ENSGALG00000001717	SLC16A1	916.52	-0.0379558	0.139263	-0.272549	0.7852	0.99934
ENSGALG00000001718	CCNG1	905.604	-0.163432	0.171234	-0.95444	0.339861	0.99934
ENSGALG00000001720		218.569	0.0640363	0.123784	0.517324	0.60493	0.99934
ENSGALG00000001722	E2F4	569.62	-0.0224516	0.104146	-0.215579	0.829316	0.99934
ENSGALG00000001723		0.0813803	0.377116	3.53381	0.106717	0.915014	0.99934
ENSGALG00000001725	TNRC6C	1140.94	0.100826	0.130512	0.772542	0.439793	0.99934
ENSGALG00000001726	NUDCD2	443.288	-0.0313834	0.141407	-0.221937	0.824363	0.99934
ENSGALG00000001727	LZTS1	6.85011	-0.481549	0.628519	-0.766164	0.443579	0.99934
ENSGALG00000001728	NACC2	144.706	-0.0159748	0.244365	-0.0653726	0.947877	0.99934
ENSGALG00000001729	CD276	215.342	-0.0951635	0.168956	-0.563243	0.573269	0.99934
ENSGALG00000001730	DGKD	591.437	-0.0260894	0.178561	-0.146109	0.883835	0.99934
ENSGALG00000001731	CDK12	689.242	0.176391	0.100261	1.75932	0.0785227	0.99934
ENSGALG00000001733	LRIG2	239.29	0.0626474	0.164113	0.381733	0.702659	0.99934
ENSGALG00000001737	RABEP1	508.185	0.114542	0.100385	1.14102	0.25386	0.99934
ENSGALG00000001740	MGAT5B	65.2155	0.214152	0.423892	0.505203	0.613416	0.99934
ENSGALG00000001741	NPTN	1845.05	-0.153953	0.135784	-1.13381	0.256874	0.99934
ENSGALG00000001749	ACSBG2	677.47	-0.0304863	0.130419	-0.233756	0.815174	0.99934
ENSGALG00000001750	MAT2B	1220.61	0.0138007	0.0804382	0.17157	0.863776	0.99934
ENSGALG00000001753	SFMBT1	74.0624	-0.235929	0.235938	-0.999963	0.317328	0.99934
ENSGALG00000001758	QSOX2	144.119	0.123391	0.154655	0.797842	0.424962	0.99934
ENSGALG00000001764		0.784663	-0.217939	2.353	-0.0926218	0.926204	0.99934
ENSGALG00000001765	CAAP1	81.2915	-0.0434225	0.357124	-0.121589	0.903224	0.99934
ENSGALG00000001768	TENM2	18.1734	0.67848	0.488471	1.38899	0.164837	0.99934
ENSGALG00000001773	RFX2	55.0795	0.33974	0.289988	1.17157	0.241371	0.99934
ENSGALG00000001774	NEO1	514.887	-0.0489362	0.143945	-0.339964	0.733884	0.99934
ENSGALG00000001777	MFSD11	720.284	-0.00270036	0.189591	-0.0142431	0.988636	0.99934
ENSGALG00000001779	KIAA0895L	34.675	0.205268	0.312434	0.656998	0.511182	0.99934
ENSGALG00000001780	PROC	9.17227	-0.104664	0.681133	-0.153662	0.877877	0.99934
ENSGALG00000001782	PLAA	306.727	-0.368676	0.252085	-1.46251	0.143603	0.99934
ENSGALG00000001788	ADPGK	447.84	-0.0227375	0.130165	-0.174682	0.861329	0.99934
ENSGALG00000001790	METTL23	69.9293	-0.342963	0.207366	-1.6539	0.0981477	0.99934
ENSGALG00000001791		76.5828	0.0672422	0.2329	0.288717	0.772798	0.99934
ENSGALG00000001792	MRPS34	408.902	-0.0572835	0.117379	-0.488022	0.625534	0.99934
ENSGALG00000001793	MYL10	2.89117	-0.249699	0.998133	-0.250166	0.802459	0.99934
ENSGALG00000001797	GPSM1	108.784	0.264312	0.237687	1.11202	0.266131	0.99934
ENSGALG00000001798	BBS4	212.53	-0.0997904	0.163897	-0.608859	0.542618	0.99934
ENSGALG00000001800		162.45	-0.195743	0.190216	-1.02906	0.303453	0.99934
ENSGALG00000001801	IFT74	105.177	0.0600095	0.311235	0.192811	0.847107	0.99934
ENSGALG00000001803	IWS1	606.055	0.130359	0.124233	1.04931	0.294037	0.99934
ENSGALG00000001805		60.7831	-0.158647	0.29384	-0.539911	0.589259	0.99934
ENSGALG00000001806		33.4333	-0.135022	0.61131	-0.220873	0.825191	0.99934
ENSGALG00000001812	ATCAY	6.75566	0.60407	0.717947	0.841385	0.400132	0.99934
ENSGALG00000001816	MAGI3	673.026	-0.0667378	0.0933382	-0.715011	0.474602	0.99934
ENSGALG00000001817	CTCF	1037.46	0.0144122	0.0849133	0.169728	0.865224	0.99934
ENSGALG00000001823	HIKESHI	231.14	-0.0978843	0.13006	-0.75261	0.451684	0.99934
ENSGALG00000001824		98.5178	-0.475976	0.201052	-2.36743	0.0179122	0.99934
ENSGALG00000001826	WWC1	261.778	-0.0571246	0.192228	-0.297171	0.766336	0.99934
ENSGALG00000001828		53.9849	0.151376	0.326099	0.464201	0.642503	0.99934
ENSGALG00000001833	PRKRIP1	120.464	0.0919388	0.162857	0.564538	0.572388	0.99934
ENSGALG00000001835	SCNN1D	2.59342	0.883469	0.98679	0.895296	0.370629	0.99934
ENSGALG00000001837	ORAI3	366.968	0.021843	0.178652	0.122266	0.902688	0.99934
ENSGALG00000001838	XPO7	943.355	-0.0339885	0.0973676	-0.349074	0.727033	0.99934
ENSGALG00000001840	TEK	165.04	0.168938	0.233477	0.723575	0.469327	0.99934
ENSGALG00000001841	ROGDI	49.4955	-0.210475	0.270404	-0.778371	0.43635	0.99934
ENSGALG00000001844	ALKBH4	26.9019	-0.183376	0.300781	-0.609666	0.542083	0.99934
ENSGALG00000001845	PHTF1	121.186	-0.198201	0.184516	-1.07417	0.282748	0.99934
ENSGALG00000001848	UBE2J2	568.437	-0.141356	0.121877	-1.15982	0.246121	0.99934
ENSGALG00000001849	BSN	118.399	0.0318698	0.187167	0.170275	0.864794	0.99934
ENSGALG00000001850	RARS	682.251	-0.00610236	0.098184	-0.0621523	0.950442	0.99934
ENSGALG00000001852	LRWD1	260.767	0.0895823	0.161385	0.555083	0.578838	0.99934
ENSGALG00000001856	MOB3B	9.37485	-0.524412	0.522084	-1.00446	0.315157	0.99934
ENSGALG00000001857	C1QTNF12	57.763	0.449316	0.413659	1.0862	0.277391	0.99934
ENSGALG00000001859		15.7046	-0.100078	0.455534	-0.219693	0.82611	0.99934
ENSGALG00000001860	RSBN1	239.247	0.0980761	0.142447	0.688509	0.491132	0.99934
ENSGALG00000001862	ST6GALNAC1	99.1427	-1.27414	0.762687	-1.6706	0.0948015	0.99934
ENSGALG00000001863	VTG2	4.35822	-1.66756	0.936657	-1.78033	0.0750222	0.99934
ENSGALG00000001864	C9orf72	154.53	-0.301886	0.34814	-0.867139	0.385866	0.99934
ENSGALG00000001866	MCHR2	0.27272	-1.62442	3.52993	-0.460185	0.645383	0.99934
ENSGALG00000001869	LINGO2	4.80869	-1.23738	0.833499	-1.48456	0.137659	0.99934
ENSGALG00000001872	SDF4	908.601	0.0629324	0.1345	0.467899	0.639856	0.99934
ENSGALG00000001876	RASA4B	75.8433	-0.264169	0.209081	-1.26348	0.206417	0.99934
ENSGALG00000001882	TNFRSF18	378.388	0.0617491	0.216176	0.285643	0.775151	0.99934
ENSGALG00000001883	ST6GALNAC2	67.1952	-0.105072	0.281854	-0.372788	0.709306	0.99934
ENSGALG00000001885		0.7353	-0.0639833	2.36671	-0.0270347	0.978432	0.99934
ENSGALG00000001889	CARD9	138.513	0.247686	0.225102	1.10033	0.27119	0.99934
ENSGALG00000001892	CYGB	157.386	-0.166212	0.1869	-0.889307	0.373838	0.99934
ENSGALG00000001894		162.186	0.0114419	0.18271	0.0626233	0.950066	0.99934
ENSGALG00000001895	PANK3	659.176	-0.1656	0.190593	-0.868867	0.38492	0.99934
ENSGALG00000001900	PHF24	2.41037	-0.937164	1.15717	-0.809877	0.418011	0.99934
ENSGALG00000001901	ARIH1	595.443	0.0528383	0.115678	0.45677	0.647836	0.99934
ENSGALG00000001905	DTX2	261.567	-0.388971	0.137049	-2.8382	0.00453693	0.99934
ENSGALG00000001907	WAPL	1407.29	0.0736213	0.078187	0.941605	0.346395	0.99934
ENSGALG00000001912		2.6693	-0.449103	1.16237	-0.386367	0.699225	0.99934
ENSGALG00000001918	DNAJB5	285.225	-0.126525	0.212493	-0.595432	0.551555	0.99934
ENSGALG00000001921		10.6394	0.0273248	0.742198	0.036816	0.970632	0.99934
ENSGALG00000001925	GNB1L	115.577	-0.177711	0.189268	-0.938938	0.347763	0.99934
ENSGALG00000001926	HSPB1	1532.7	-0.0574776	0.24423	-0.235343	0.813943	0.99934
ENSGALG00000001932	SRRM3	1.41242	0.126547	1.58616	0.0797824	0.93641	0.99934
ENSGALG00000001933	CORO2A	868.47	-0.283986	0.246767	-1.15083	0.249804	0.99934
ENSGALG00000001934	OPN4	0.255053	-0.155948	3.53381	-0.0441303	0.964801	0.99934
ENSGALG00000001935		0.142054	-0.883377	3.53381	-0.249979	0.802604	0.99934
ENSGALG00000001936	MYO7B	218.333	-0.323699	0.314353	-1.02973	0.303136	0.99934
ENSGALG00000001938	SLC25A24	622.216	0.0645663	0.149458	0.432001	0.66574	0.99934
ENSGALG00000001939	HIPK1	1175.06	-0.0152598	0.096244	-0.158553	0.874021	0.99934
ENSGALG00000001942	SPDL1	179.055	-0.0912384	0.174872	-0.521744	0.601849	0.99934
ENSGALG00000001943	RHBDF2	159.686	-0.0888356	0.158807	-0.559393	0.575894	0.99934
ENSGALG00000001944	TBC1D2	92.2535	-0.14801	0.252694	-0.585729	0.558058	0.99934
ENSGALG00000001945	RFT1	235.927	0.135816	0.175297	0.774778	0.438471	0.99934
ENSGALG00000001946	RSPO1	8.3272	-0.258787	0.574465	-0.450483	0.652362	0.99934
ENSGALG00000001947	ELP1	471.14	-0.300129	0.275975	-1.08752	0.276805	0.99934
ENSGALG00000001948		510.787	0.125016	0.14968	0.835217	0.403595	0.99934
ENSGALG00000001949	MDH2	2061.57	-0.0913043	0.102723	-0.88884	0.374089	0.99934
ENSGALG00000001950	PMPCA	359.554	0.0032075	0.125464	0.0255651	0.979604	0.99934
ENSGALG00000001951		74.6097	0.330918	0.308784	1.07168	0.283864	0.99934
ENSGALG00000001954	APTX	185.973	-0.354296	0.326659	-1.0846	0.278097	0.99934
ENSGALG00000001955	AANAT	0.586358	2.59502	1.99221	1.30259	0.192716	0.99934
ENSGALG00000001956	OLFML3	107.668	0.0416783	0.254166	0.163981	0.869746	0.99934
ENSGALG00000001959	HENMT1	3.45871	-0.0781246	0.963859	-0.081054	0.935399	0.99934
ENSGALG00000001962	PTBP1	2822.16	-0.0226504	0.102026	-0.222006	0.824309	0.99934
ENSGALG00000001963		6.18413	0.252936	0.82683	0.305911	0.759673	0.99934
ENSGALG00000001964	INPP5E	212.906	0.0730876	0.150186	0.486649	0.626507	0.99934
ENSGALG00000001965	AARS	1353.99	-0.0214789	0.14347	-0.14971	0.880993	0.99934
ENSGALG00000001968	SYT6	11.6568	0.0797325	0.618973	0.128814	0.897505	0.99934
ENSGALG00000001971	UBE2O	552.366	0.14274	0.13935	1.02433	0.305679	0.99934
ENSGALG00000001972		573.133	0.0973163	0.111378	0.873749	0.382255	0.99934
ENSGALG00000001973	GNL2	367.049	-0.0366969	0.131519	-0.279022	0.780228	0.99934
ENSGALG00000001975	TMEM120A	302.676	-0.137639	0.163131	-0.843736	0.398817	0.99934
ENSGALG00000001976	TRIM33	311.095	0.209224	0.11591	1.80506	0.0710646	0.99934
ENSGALG00000001977	LDB3	0.652653	-0.793227	2.10939	-0.376045	0.706883	0.99934
ENSGALG00000001978	MED16	286.288	-0.0105417	0.131159	-0.080373	0.935941	0.99934
ENSGALG00000001981		136.396	-0.347555	0.16622	-2.09093	0.0365343	0.99934
ENSGALG00000001983		5.60136	-0.569707	0.759917	-0.749697	0.453437	0.99934
ENSGALG00000001985	PIGQ	81.2165	-0.0336557	0.217236	-0.154927	0.876879	0.99934
ENSGALG00000001986	VCP	2047.62	-0.16901	0.183595	-0.920558	0.357281	0.99934
ENSGALG00000001988	TXNRD2	162.279	-0.150139	0.184848	-0.81223	0.41666	0.99934
ENSGALG00000001992	PKLR	7854.35	0.0599752	0.121147	0.49506	0.620557	0.99934
ENSGALG00000001994	PRR35	4.70919	0.435389	0.923036	0.471692	0.637146	0.99934
ENSGALG00000001995	LIMS2	193.424	-0.0708382	0.187065	-0.378682	0.704924	0.99934
ENSGALG00000001996		5.87936	-0.812914	0.70229	-1.15752	0.24706	0.99934
ENSGALG00000001998	R3HDM4	271.55	0.0504727	0.152887	0.330131	0.741301	0.99934
ENSGALG00000002000	GRAMD2A	58.5927	-0.04228	0.219169	-0.192911	0.847029	0.99934
ENSGALG00000002001	STXBP3	448.707	-0.265472	0.199959	-1.32763	0.1843	0.99934
ENSGALG00000002002	BCAS2	354.754	-0.0148219	0.133977	-0.11063	0.91191	0.99934
ENSGALG00000002003	BMPR1A	129.941	0.0291038	0.185075	0.157254	0.875045	0.99934
ENSGALG00000002008	RNF157	25.4887	-0.0667481	0.308762	-0.21618	0.828848	0.99934
ENSGALG00000002009	FANCG	78.6134	-0.0445538	0.303752	-0.146678	0.883386	0.99934
ENSGALG00000002010	SNIP1	205.909	0.052443	0.129756	0.404167	0.68609	0.99934
ENSGALG00000002012		191.401	-0.0501488	0.217783	-0.23027	0.817882	0.99934
ENSGALG00000002013	MEAF6	474.998	-0.0997829	0.132619	-0.752403	0.451809	0.99934
ENSGALG00000002014	SMU1	999.534	-0.0273568	0.120007	-0.227959	0.819678	0.99934
ENSGALG00000002015	SNCG	15.6259	-0.312807	0.56322	-0.55539	0.578628	0.99934
ENSGALG00000002016	PRKCD	644.035	-0.0273443	0.114173	-0.239498	0.81072	0.99934
ENSGALG00000002018	CAPN15	1041.62	-0.0719926	0.105224	-0.684182	0.493861	0.99934
ENSGALG00000002021	ZC3H12A	646.109	-0.192925	0.146433	-1.3175	0.187672	0.99934
ENSGALG00000002022	B4GALT1	427.764	-0.115258	0.156096	-0.738381	0.460283	0.99934
ENSGALG00000002023	PIGO	249.869	-0.16782	0.122168	-1.37368	0.169541	0.99934
ENSGALG00000002024	COMT	209.276	0.00668128	0.134854	0.0495446	0.960485	0.99934
ENSGALG00000002028	GPRC5B	23.0092	0.517664	0.362433	1.4283	0.153205	0.99934
ENSGALG00000002029	TMEM259	943.038	-0.122999	0.125491	-0.980135	0.327019	0.99934
ENSGALG00000002033	NDUFB6	640.283	-0.108278	0.120618	-0.897698	0.369347	0.99934
ENSGALG00000002038	DENND2C	48.7925	0.015058	0.344993	0.0436472	0.965186	0.99934
ENSGALG00000002042		205.084	-0.140156	0.134641	-1.04096	0.297896	0.99934
ENSGALG00000002043		177.321	-0.0335832	0.220997	-0.151962	0.879217	0.99934
ENSGALG00000002044	EEF2KMT	93.5045	-0.0690158	0.169462	-0.407263	0.683814	0.99934
ENSGALG00000002046		11.3337	-0.736389	0.449395	-1.63862	0.101292	0.99934
ENSGALG00000002048	GPRIN2	20.7708	0.0375247	0.410971	0.0913073	0.927248	0.99934
ENSGALG00000002050	EXOC7	568.154	0.0243358	0.127992	0.190135	0.849204	0.99934
ENSGALG00000002053	POR	1124.77	-0.00831573	0.16132	-0.0515479	0.958889	0.99934
ENSGALG00000002055	HES4	180.123	-0.17145	0.176959	-0.968873	0.332608	0.99934
ENSGALG00000002056	TANGO2	206.922	0.0343556	0.181806	0.188969	0.850117	0.99934
ENSGALG00000002057	POLR2D	220.51	0.028006	0.129599	0.216098	0.828911	0.99934
ENSGALG00000002060	TAF15	659.971	0.0400188	0.0977163	0.409541	0.682143	0.99934
ENSGALG00000002062	SRP68	730.167	-0.00282935	0.106533	-0.0265585	0.978812	0.99934
ENSGALG00000002064	STOML2	380.123	-0.130224	0.125321	-1.03912	0.298747	0.99934
ENSGALG00000002066	NCOA4	1632.02	0.0315129	0.126919	0.248292	0.803909	0.99934
ENSGALG00000002067		169.711	0.0395188	0.212939	0.185587	0.852769	0.99934
ENSGALG00000002069	FAM214B	85.1054	-0.121623	0.302515	-0.402041	0.687654	0.99934
ENSGALG00000002070	SAP130	430.776	-0.0478218	0.128083	-0.373366	0.708876	0.99934
ENSGALG00000002080	DOCK2	1273.81	0.161157	0.159688	1.0092	0.312881	0.99934
ENSGALG00000002081	MMP28	9.79629	-0.354353	0.540665	-0.655402	0.512209	0.99934
ENSGALG00000002082	AMPD1	0.91509	-2.46199	1.67359	-1.47108	0.14127	0.99934
ENSGALG00000002085	FZR1	379.522	0.0718821	0.111108	0.646957	0.51766	0.99934
ENSGALG00000002086	RASL10B	5.2174	-0.818593	0.69845	-1.17201	0.241191	0.99934
ENSGALG00000002087	NCBP1	624.422	0.0430309	0.131842	0.326382	0.744135	0.99934
ENSGALG00000002088	GALR2	3.65495	-0.594346	1.31982	-0.450324	0.652477	0.99934
ENSGALG00000002089		623.448	-0.0294592	0.126653	-0.232597	0.816074	0.99934
ENSGALG00000002090	GPSM2	299.875	0.0551389	0.113525	0.485697	0.627182	0.99934
ENSGALG00000002091		0.423242	-2.33029	3.13343	-0.743687	0.457066	0.99934
ENSGALG00000002094	TRMT2A	198.957	-0.0606388	0.139216	-0.435573	0.663146	0.99934
ENSGALG00000002095	CHMP4B	1892.56	-0.0337021	0.113879	-0.295945	0.767272	0.99934
ENSGALG00000002098	GRIK3	8.69665	0.342566	0.543357	0.630462	0.528392	0.99934
ENSGALG00000002099		258.871	-0.101221	0.191928	-0.527389	0.597924	0.99934
ENSGALG00000002102		93.9607	0.601619	0.803866	0.748406	0.454215	0.99934
ENSGALG00000002103	TPPP3	83.1818	-0.130175	0.210565	-0.61822	0.536431	0.99934
ENSGALG00000002105	FOXI1	17.1556	-0.386139	0.36622	-1.05439	0.291703	0.99934
ENSGALG00000002106	CLCC1	263.082	-0.00762225	0.130828	-0.0582615	0.95354	0.99934
ENSGALG00000002107	RANBP1	1406.01	0.0595928	0.142247	0.418939	0.675261	0.99934
ENSGALG00000002108		65.6987	0.544329	0.481626	1.13019	0.258396	0.99934
ENSGALG00000002110	TSTD2	106.584	-0.0793333	0.285417	-0.277956	0.781046	0.99934
ENSGALG00000002111		0.90204	-1.48453	2.01512	-0.736694	0.461308	0.99934
ENSGALG00000002112	CSF3R	471.105	-0.120856	0.231859	-0.521248	0.602194	0.99934
ENSGALG00000002113	LCP2	569.036	0.126355	0.156393	0.807932	0.41913	0.99934
ENSGALG00000002116	TEN1	14.9599	0.0703899	0.447902	0.157155	0.875123	0.99934
ENSGALG00000002117	PARG	692.963	-0.00988696	0.0997059	-0.0991612	0.92101	0.99934
ENSGALG00000002118	KCNMB1	279.571	0.231629	0.194665	1.18989	0.234091	0.99934
ENSGALG00000002119	VPS35L	506.572	-0.086135	0.107341	-0.802446	0.422295	0.99934
ENSGALG00000002121	PLEKHN1	39.3417	0.16381	0.358458	0.456984	0.647683	0.99934
ENSGALG00000002123	OSCP1	46.0878	0.127915	0.293131	0.436376	0.662564	0.99934
ENSGALG00000002124	ZDHHC8	88.1721	0.160409	0.250827	0.63952	0.522485	0.99934
ENSGALG00000002125	TMOD1	40.3514	0.0848943	0.327842	0.258949	0.795675	0.99934
ENSGALG00000002127	LSM10	73.5671	0.12202	0.190399	0.640865	0.521611	0.99934
ENSGALG00000002129	WDR47	209.951	0.141571	0.128276	1.10364	0.26975	0.99934
ENSGALG00000002131	NPRL2	199.77	-0.32775	0.160711	-2.03937	0.041413	0.99934
ENSGALG00000002132	KCNIP1	4.42042	0.927187	1.06448	0.871024	0.383741	0.99934
ENSGALG00000002137	PGAM5	514.188	-0.00406447	0.11967	-0.0339639	0.972906	0.99934
ENSGALG00000002138	HYAL2	178.618	-0.222618	0.240271	-0.926526	0.354173	0.99934
ENSGALG00000002139	CSDE1	4127.66	0.0681346	0.0806968	0.844329	0.398486	0.99934
ENSGALG00000002141	UGGT1	768.249	0.00346764	0.0843234	0.0411232	0.967198	0.99934
ENSGALG00000002142	DGKQ	87.6097	0.00389681	0.257968	0.0151058	0.987948	0.99934
ENSGALG00000002143	ANKLE2	376.198	0.0135516	0.108949	0.124386	0.90101	0.99934
ENSGALG00000002144	THRAP3	1991.18	-0.0906204	0.109755	-0.825659	0.408997	0.99934
ENSGALG00000002145	CAMSAP2	312.307	0.00435938	0.141374	0.0308357	0.975401	0.99934
ENSGALG00000002147	SIKE1	838.579	-0.0201147	0.131605	-0.152841	0.878524	0.99934
ENSGALG00000002151	PEX12	91.9752	-0.265749	0.196247	-1.35415	0.175688	0.99934
ENSGALG00000002152	GABRP	1.99214	0.528232	1.24047	0.425832	0.67023	0.99934
ENSGALG00000002155	HS6ST1	301.655	-0.224772	0.160558	-1.39995	0.161529	0.99934
ENSGALG00000002157	RPS17	7865.76	0.169533	0.130607	1.29804	0.194274	0.99934
ENSGALG00000002158	GOLGA3	834.366	0.00547494	0.105934	0.0516825	0.958782	0.99934
ENSGALG00000002159	ACOX1	1616.86	-0.0174534	0.228414	-0.0764113	0.939092	0.99934
ENSGALG00000002160	B2M	39113.9	0.0910396	0.158028	0.576098	0.564549	0.99934
ENSGALG00000002162	ACO1	857.989	-0.0857056	0.149396	-0.57368	0.566184	0.99934
ENSGALG00000002164	DDX59	143.554	-0.0189237	0.183185	-0.103304	0.917722	0.99934
ENSGALG00000002165	UNC13B	95.2137	-0.0636124	0.235919	-0.269637	0.78744	0.99934
ENSGALG00000002167	PATL2	141.916	0.024112	0.18546	0.130011	0.896557	0.99934
ENSGALG00000002169	PLEKHB2	3763.65	-0.217031	0.195855	-1.10812	0.26781	0.99934
ENSGALG00000002170		66.4549	0.459229	0.280918	1.63475	0.102102	0.99934
ENSGALG00000002172	FAM168B	830.678	0.0387371	0.0761463	0.508719	0.610949	0.99934
ENSGALG00000002175	KIF14	89.2731	0.00250637	0.207853	0.0120583	0.990379	0.99934
ENSGALG00000002179	FBF1	206.014	-0.0315732	0.189916	-0.166248	0.867961	0.99934
ENSGALG00000002180	CHFR	323.779	0.039991	0.115482	0.346297	0.729119	0.99934
ENSGALG00000002182	NR5A2	544.36	-0.00288006	0.243259	-0.0118395	0.990554	0.99934
ENSGALG00000002183	PRR16	6.40281	0.161276	0.621656	0.25943	0.795304	0.99934
ENSGALG00000002187	HSD17B4	798.284	-0.219141	0.194258	-1.12809	0.259282	0.99934
ENSGALG00000002189	SNX1	978.618	0.0336833	0.0964033	0.3494	0.726789	0.99934
ENSGALG00000002192	PTPRC	5627.72	0.0518494	0.159769	0.324528	0.745538	0.99934
ENSGALG00000002193	ARHGEF4	3.6013	0.214266	0.958307	0.223588	0.823078	0.99934
ENSGALG00000002194	MRPL38	330.278	-0.036707	0.116571	-0.314889	0.752846	0.99934
ENSGALG00000002197	NPM1	8151.04	0.178621	0.141612	1.26134	0.207188	0.99934
ENSGALG00000002198	FHOD1	400.742	0.0816027	0.152718	0.534335	0.59311	0.99934
ENSGALG00000002199	KLHL17	21.6114	0.0695974	0.416011	0.167297	0.867137	0.99934
ENSGALG00000002200	ACSM3	0.365142	0.57734	2.72155	0.212136	0.832001	0.99934
ENSGALG00000002201	PPL	184.419	0.11876	0.369657	0.32127	0.748006	0.99934
ENSGALG00000002203	FGF18	3.11124	-0.449431	1.01845	-0.44129	0.659003	0.99934
ENSGALG00000002204	SLC7A4	61.5144	-0.311539	0.424273	-0.734288	0.462773	0.99934
ENSGALG00000002205	FBRSL1	460.672	-0.0190209	0.13456	-0.141356	0.887589	0.99934
ENSGALG00000002207	ATP6V1G3	1.32708	0.147245	1.816	0.0810818	0.935377	0.99934
ENSGALG00000002210	PPIB	5133.83	-0.0500468	0.108749	-0.460203	0.64537	0.99934
ENSGALG00000002216	NEK7	494.878	0.199656	0.169012	1.18131	0.237478	0.99934
ENSGALG00000002219	WBP2	847.829	0.0706606	0.212992	0.331752	0.740077	0.99934
ENSGALG00000002222	NOC2L	483.429	0.0935404	0.129626	0.721616	0.470531	0.99934
ENSGALG00000002225	RFFL	669.171	0.00610275	0.106713	0.0571886	0.954395	0.99934
ENSGALG00000002227	DMXL1	771.639	-0.116134	0.16643	-0.697796	0.485305	0.99934
ENSGALG00000002229	FBXW11	896.483	0.0505338	0.0924652	0.546517	0.58471	0.99934
ENSGALG00000002232	RERE	877.392	0.103737	0.101751	1.01952	0.307958	0.99934
ENSGALG00000002234	UNC13D	259.617	-0.0724575	0.221492	-0.327134	0.743567	0.99934
ENSGALG00000002237	ATP6V0D1	1193.36	0.0584384	0.0940656	0.621252	0.534434	0.99934
ENSGALG00000002239	REXO5	103.862	-0.296595	0.211324	-1.40351	0.160465	0.99934
ENSGALG00000002240	C3orf18	29.6318	-0.311393	0.378421	-0.822875	0.410579	0.99934
ENSGALG00000002242	GALNT9	126.869	0.19849	0.303841	0.653271	0.513581	0.99934
ENSGALG00000002244	AGRP	3.70877	-0.430466	0.966205	-0.445522	0.655943	0.99934
ENSGALG00000002246	DENND1B	264.148	0.0950912	0.188652	0.504057	0.614221	0.99934
ENSGALG00000002247	SETD6	189.399	-0.105261	0.187366	-0.561793	0.574257	0.99934
ENSGALG00000002249	AGO1	416.173	-0.00765464	0.133884	-0.0571736	0.954407	0.99934
ENSGALG00000002250	DTWD2	48.3912	-0.308755	0.383996	-0.804057	0.421364	0.99934
ENSGALG00000002253	HEMK1	54.0757	0.127355	0.266696	0.477528	0.632986	0.99934
ENSGALG00000002260	CISH	316.191	-0.0658516	0.201276	-0.32717	0.743539	0.99934
ENSGALG00000002262	ETF1	892.845	-0.0926321	0.0867256	-1.06811	0.285473	0.99934
ENSGALG00000002263	KLHL6	857.265	0.1648	0.218046	0.755802	0.449768	0.99934
ENSGALG00000002266	OGDHL	10.7058	-0.397823	0.509849	-0.780277	0.435228	0.99934
ENSGALG00000002267	DCUN1D3	116.775	0.0932631	0.172912	0.539368	0.589633	0.99934
ENSGALG00000002272	NOC4L	350.187	-0.125851	0.161521	-0.779157	0.435887	0.99934
ENSGALG00000002273	LYRM1	95.7099	0.0260458	0.1766	0.147485	0.882749	0.99934
ENSGALG00000002276	EME2	21.3563	-0.74886	0.361031	-2.07423	0.038058	0.99934
ENSGALG00000002277	KLHL24	348.087	0.0772634	0.109117	0.708079	0.478896	0.99934
ENSGALG00000002278	UNK	111.888	0.0405153	0.197153	0.205502	0.83718	0.99934
ENSGALG00000002282	TMEM200A	104.87	-0.402418	0.200551	-2.00656	0.0447966	0.99934
ENSGALG00000002283	MAPKAPK3	346.168	-0.121613	0.208776	-0.582505	0.560226	0.99934
ENSGALG00000002284	TRAPPC3	491.292	-0.236168	0.125858	-1.87646	0.0605918	0.99934
ENSGALG00000002285	SPSB3	261.234	0.0450554	0.140449	0.320796	0.748365	0.99934
ENSGALG00000002286	H3F3B	5472.02	-0.10456	0.109943	-0.951039	0.341584	0.99934
ENSGALG00000002287		1.83489	-0.358302	1.15155	-0.311146	0.755689	0.99934
ENSGALG00000002288	LIG3	407.502	0.0769525	0.117533	0.654728	0.512643	0.99934
ENSGALG00000002289	CHAT	2.59402	-0.576415	1.12533	-0.51222	0.608497	0.99934
ENSGALG00000002294	SEMA6A	41.0283	-0.048767	0.274967	-0.177356	0.859229	0.99934
ENSGALG00000002298	COL8A2	32.8755	0.0103209	0.329914	0.0312835	0.975043	0.99934
ENSGALG00000002299	RGR	0.263881	-0.164694	3.53381	-0.0466053	0.962828	0.99934
ENSGALG00000002301	CNOT1	2668.45	0.056699	0.102459	0.553383	0.580001	0.99934
ENSGALG00000002304	ADPRHL2	436.051	-0.0982043	0.127659	-0.769271	0.441732	0.99934
ENSGALG00000002305	ZBTB41	221.061	0.00589704	0.200074	0.0294743	0.976486	0.99934
ENSGALG00000002308	COMMD10	182.58	-0.378085	0.262945	-1.43788	0.150467	0.99934
ENSGALG00000002311	GALK1	94.2046	0.32454	0.2404	1.35	0.177016	0.99934
ENSGALG00000002312	TMEM132E	121.852	0.409307	0.248936	1.64422	0.10013	0.99934
ENSGALG00000002313	SLC38A7	161.877	-0.0459725	0.200658	-0.229109	0.818784	0.99934
ENSGALG00000002314	CDHR1	103.921	-0.0690076	0.196787	-0.350672	0.725835	0.99934
ENSGALG00000002315		318.945	-0.0427911	0.116945	-0.365909	0.714433	0.99934
ENSGALG00000002316	NUBP2	298.173	-0.0237933	0.144126	-0.165087	0.868875	0.99934
ENSGALG00000002318	LVRN	20.4051	-0.0806129	0.504346	-0.159836	0.87301	0.99934
ENSGALG00000002319	TEKT2	1.49933	-0.639355	1.26972	-0.503542	0.614583	0.99934
ENSGALG00000002321	GOT2	1292.76	-0.0258848	0.126295	-0.204955	0.837607	0.99934
ENSGALG00000002326		870.708	-0.21988	0.130029	-1.69101	0.0908345	0.99934
ENSGALG00000002329	CCL1	47.7416	-0.392607	0.279235	-1.40601	0.15972	0.99934
ENSGALG00000002335	DOCK3	12.3902	0.29438	0.477715	0.616225	0.537746	0.99934
ENSGALG00000002336	EP400	643.732	-0.00927051	0.146352	-0.0633439	0.949493	0.99934
ENSGALG00000002341	AP3S1	298.675	-0.153437	0.128217	-1.1967	0.231423	0.99934
ENSGALG00000002345	ATG12	328.907	-0.17088	0.13875	-1.23157	0.218112	0.99934
ENSGALG00000002346	CLSPN	116.399	0.0678918	0.192714	0.352294	0.724618	0.99934
ENSGALG00000002347	DIPK2A	144.962	-0.112471	0.208478	-0.539484	0.589553	0.99934
ENSGALG00000002350		13.9565	-0.491604	0.45162	-1.08854	0.276359	0.99934
ENSGALG00000002356	CMTR2	128.531	0.00416075	0.159809	0.0260359	0.979229	0.99934
ENSGALG00000002358	CDO1	15.7254	0.348292	0.595368	0.585003	0.558546	0.99934
ENSGALG00000002362	MANF	910.757	-0.229008	0.137427	-1.6664	0.0956348	0.99934
ENSGALG00000002363	HSPA9	2113.26	0.0632095	0.130783	0.483317	0.628871	0.99934
ENSGALG00000002364	SEC16A	884.543	-0.0425599	0.0977859	-0.435236	0.663391	0.99934
ENSGALG00000002369	F13B	7.075	-1.63396	0.964611	-1.69391	0.0902833	0.99934
ENSGALG00000002370	SH2D4B	1.27659	2.82844	2.60713	1.08488	0.277974	0.99934
ENSGALG00000002371	RUSC2	109.219	-0.133397	0.218537	-0.61041	0.54159	0.99934
ENSGALG00000002374	SLC9A9	83.8488	-0.151988	0.316419	-0.480338	0.630987	0.99934
ENSGALG00000002375	NOTCH1	1032.69	0.0459435	0.145321	0.316152	0.751887	0.99934
ENSGALG00000002377	ENO1	12854.9	0.0637647	0.0802922	0.794158	0.427104	0.99934
ENSGALG00000002379	MRPS17	559.86	0.0189197	0.121553	0.155649	0.87631	0.99934
ENSGALG00000002383	CD72AG	240.329	-0.257725	0.418547	-0.615761	0.538052	0.99934
ENSGALG00000002386	TMEM8B	9.46019	-0.546455	0.636064	-0.85912	0.390274	0.99934
ENSGALG00000002388	NIPSNAP2	713.947	-0.0355759	0.105715	-0.336527	0.736474	0.99934
ENSGALG00000002389		364.792	-0.0440986	0.180141	-0.2448	0.806611	0.99934
ENSGALG00000002390	CA6	18.7485	0.332404	0.678921	0.489606	0.624412	0.99934
ENSGALG00000002394	RGP1	244.312	-0.283388	0.351834	-0.805461	0.420554	0.99934
ENSGALG00000002395		0.260839	-1.6076	3.53045	-0.455353	0.648855	0.99934
ENSGALG00000002397	PSPH	20.9335	0.178102	0.372077	0.47867	0.632174	0.99934
ENSGALG00000002399		126.482	-0.116264	0.221492	-0.524913	0.599644	0.99934
ENSGALG00000002403	ULK1	148.663	0.00562319	0.190907	0.0294551	0.976502	0.99934
ENSGALG00000002407	HYDIN	17.5302	0.161826	0.441335	0.366673	0.713863	0.99934
ENSGALG00000002408	NCDN	220.072	-0.169843	0.126514	-1.34248	0.179439	0.99934
ENSGALG00000002412	GBA2	1250.38	-0.307263	0.211172	-1.45504	0.145659	0.99934
ENSGALG00000002413		0.254943	-0.161965	3.53381	-0.0458329	0.963443	0.99934
ENSGALG00000002414	TSPAN14	419.778	-0.0207501	0.134016	-0.154833	0.876953	0.99934
ENSGALG00000002415	SAP30BP	314.513	0.0385218	0.125409	0.307169	0.758715	0.99934
ENSGALG00000002419	KIAA1328	52.4939	0.0245997	0.349284	0.070429	0.943852	0.99934
ENSGALG00000002421	FAM213A	368.571	-0.0758374	0.131178	-0.578127	0.563178	0.99934
ENSGALG00000002424	RECQL5	164.54	-0.160977	0.133814	-1.20299	0.22898	0.99934
ENSGALG00000002426	EXOSC3	146.27	-0.0887426	0.149953	-0.591802	0.553983	0.99934
ENSGALG00000002427	SMIM5	134.063	0.21078	0.320577	0.657503	0.510857	0.99934
ENSGALG00000002428	ZP2	4.24928	0.41371	0.871796	0.474549	0.635109	0.99934
ENSGALG00000002430	SMN	384.954	0.064196	0.140128	0.458123	0.646864	0.99934
ENSGALG00000002431		922.268	-0.00477338	0.354028	-0.013483	0.989242	0.99934
ENSGALG00000002432	DYDC2	0.130765	-0.89577	3.53381	-0.253486	0.799893	0.99934
ENSGALG00000002437	DIPK1B	53.3716	0.157939	0.265131	0.595702	0.551375	0.99934
ENSGALG00000002439	BDP1	236.742	0.12666	0.156264	0.810548	0.417625	0.99934
ENSGALG00000002442	ANKS4B	478.312	-0.0745937	0.276808	-0.269478	0.787562	0.99934
ENSGALG00000002443	FBXL16	3.02654	-1.08894	1.33474	-0.815846	0.414588	0.99934
ENSGALG00000002445	KIAA0319L	572.013	0.0273695	0.146678	0.186596	0.851977	0.99934
ENSGALG00000002447	CTNNA1	2836.3	-0.0850855	0.166797	-0.510114	0.609971	0.99934
ENSGALG00000002448	CCT6A	1772.4	0.111071	0.0921945	1.20475	0.228299	0.99934
ENSGALG00000002450	WDR24	281.857	-0.125961	0.11881	-1.06019	0.289059	0.99934
ENSGALG00000002452	AQP3	64.0475	0.354844	0.328224	1.0811	0.279651	0.99934
ENSGALG00000002455	LRRTM2	1.03727	-1.72669	1.59537	-1.08232	0.279112	0.99934
ENSGALG00000002457	SIL1	282.771	-0.00670784	0.146487	-0.0457914	0.963477	0.99934
ENSGALG00000002458	VAC14	378.24	0.0490718	0.110126	0.445599	0.655887	0.99934
ENSGALG00000002463		226.204	0.107155	0.151692	0.706401	0.479939	0.99934
ENSGALG00000002466	SLC2A5	119.121	0.394777	0.703094	0.561485	0.574467	0.99934
ENSGALG00000002467	MTSS2	338.465	-0.139766	0.241037	-0.57985	0.562016	0.99934
ENSGALG00000002469	CDC73	438.443	0.10761	0.124412	0.864951	0.387066	0.99934
ENSGALG00000002470		112.728	-0.120935	0.323661	-0.373648	0.708666	0.99934
ENSGALG00000002473	GPR157	210.4	-0.136839	0.193344	-0.707748	0.479102	0.99934
ENSGALG00000002478	MATR3	1984.93	0.09036	0.0958841	0.942388	0.345994	0.99934
ENSGALG00000002479	MAT1A	24.3006	-0.280681	0.345157	-0.813199	0.416104	0.99934
ENSGALG00000002484	CRYM	181.989	0.0510626	0.164893	0.309672	0.75681	0.99934
ENSGALG00000002485	PHKG1	548.256	-0.0211135	0.128573	-0.164213	0.869563	0.99934
ENSGALG00000002486	RNF123	301.998	-0.0419814	0.154304	-0.272069	0.785569	0.99934
ENSGALG00000002487	SFSWAP	354.319	0.113538	0.180274	0.629805	0.528822	0.99934
ENSGALG00000002488	PAIP2B	726.73	0.194812	0.149107	1.30653	0.191374	0.99934
ENSGALG00000002490	UQCRC2	1465.29	-0.0239298	0.107146	-0.223338	0.823272	0.99934
ENSGALG00000002492	H6PD	297.886	-0.132007	0.234257	-0.563512	0.573086	0.99934
ENSGALG00000002495	CHCHD2P9	4172.73	-0.265114	0.145377	-1.82363	0.0682077	0.99934
ENSGALG00000002496	SFTPA1	0.121566	0.55565	3.53381	0.157238	0.875057	0.99934
ENSGALG00000002497	RHOT2	309.89	0.0397262	0.119192	0.333296	0.738911	0.99934
ENSGALG00000002499		338.693	-0.114265	0.1162	-0.983349	0.325436	0.99934
ENSGALG00000002500	GMPPB	547.96	-0.213593	0.181577	-1.17633	0.239464	0.99934
ENSGALG00000002501	VKORC1L1	265.57	-0.168627	0.151008	-1.11668	0.264132	0.99934
ENSGALG00000002504	RO60	85.822	0.18945	0.173052	1.09476	0.273621	0.99934
ENSGALG00000002506	SPSB1	326.248	0.193054	0.123523	1.5629	0.118076	0.99934
ENSGALG00000002507	MBL2	1.1304	-1.95633	1.79465	-1.09009	0.275675	0.99934
ENSGALG00000002510	IP6K1	521.883	-0.0390557	0.0911551	-0.428454	0.668321	0.99934
ENSGALG00000002511		1.15712	-1.11444	1.66869	-0.667852	0.504228	0.99934
ENSGALG00000002514	SFPQ	1745.17	0.116178	0.111468	1.04225	0.297295	0.99934
ENSGALG00000002515	OLFM1	31.5288	-0.14359	0.473033	-0.303551	0.76147	0.99934
ENSGALG00000002517	TMEM35B	179.65	-0.227827	0.243379	-0.936101	0.349221	0.99934
ENSGALG00000002519	SLC25A33	56.7717	0.253177	0.283692	0.892434	0.37216	0.99934
ENSGALG00000002523	CREB3	949.717	-0.125969	0.154826	-0.813618	0.415864	0.99934
ENSGALG00000002524	UCHL5	483.813	0.0397474	0.149054	0.266664	0.789728	0.99934
ENSGALG00000002525	RASGEF1A	272.906	0.139095	0.201047	0.691855	0.489028	0.99934
ENSGALG00000002527		221.469	-0.144286	0.131582	-1.09655	0.272839	0.99934
ENSGALG00000002528	DNAJC18	258.439	-0.163084	0.154305	-1.0569	0.290559	0.99934
ENSGALG00000002529	MCCC2	289.192	-0.0793627	0.130235	-0.60938	0.542272	0.99934
ENSGALG00000002531	SF3B3	2223.11	-0.00185213	0.12317	-0.0150372	0.988002	0.99934
ENSGALG00000002532	GJA4	44.5353	-0.577061	0.376101	-1.53433	0.12495	0.99934
ENSGALG00000002536	STX2	495.071	-0.0349436	0.150963	-0.231471	0.816949	0.99934
ENSGALG00000002539	KCNN2	18.8056	0.0584526	0.406687	0.143729	0.885715	0.99934
ENSGALG00000002542	GUSB	635.521	0.0436862	0.169242	0.258129	0.796307	0.99934
ENSGALG00000002543	CSGALNACT2	242.668	0.0544994	0.157851	0.34526	0.729899	0.99934
ENSGALG00000002544	PCDH12	47.8936	-0.728571	0.355926	-2.04697	0.040661	0.99934
ENSGALG00000002546	COL5A1	1103.73	-0.0437078	0.273689	-0.159699	0.873118	0.99934
ENSGALG00000002548	TLN1	4757.42	-0.00936717	0.16199	-0.0578255	0.953888	0.99934
ENSGALG00000002549	RGS1	494.166	-0.153691	0.264151	-0.581829	0.560682	0.99934
ENSGALG00000002550	TSHB	0.230065	1.21579	3.53337	0.344089	0.730779	0.99934
ENSGALG00000002551	CFAP70	10.359	0.515494	0.546861	0.942642	0.345864	0.99934
ENSGALG00000002553	PCDH1	349.215	-0.083775	0.255986	-0.327264	0.743468	0.99934
ENSGALG00000002554	TSPAN2	185.265	0.0668971	0.236999	0.282267	0.777739	0.99934
ENSGALG00000002555	RET	71.6516	-0.126572	0.25112	-0.504032	0.614239	0.99934
ENSGALG00000002556	NGF	3.32123	-0.18071	1.08976	-0.165826	0.868294	0.99934
ENSGALG00000002557	ADGRD1	36.7612	0.323955	0.653081	0.496041	0.619866	0.99934
ENSGALG00000002558	ASL1	11.4618	-0.0639812	0.541511	-0.118153	0.905946	0.99934
ENSGALG00000002561		73.6972	-0.155119	0.224239	-0.691759	0.489089	0.99934
ENSGALG00000002562	ARAP3	286.127	0.0510977	0.180639	0.282872	0.777275	0.99934
ENSGALG00000002563	TPM4	746.041	0.29193	0.161441	1.80828	0.0705629	0.99934
ENSGALG00000002564	RGS4	218.96	0.253788	0.217769	1.1654	0.243857	0.99934
ENSGALG00000002569	RAN	1914.17	0.0439131	0.108985	0.402927	0.687002	0.99934
ENSGALG00000002570		105.939	0.0743583	0.220917	0.336589	0.736427	0.99934
ENSGALG00000002576	ASL2	306.388	-0.441609	0.315124	-1.40138	0.1611	0.99934
ENSGALG00000002577		0.872712	3.1605	2.67871	1.17986	0.238057	0.99934
ENSGALG00000002578		310.568	-0.212137	0.180648	-1.17431	0.240269	0.99934
ENSGALG00000002579	RIMBP2	46.7806	-0.184128	0.332011	-0.554584	0.579179	0.99934
ENSGALG00000002581		356.522	0.0740393	0.172161	0.430059	0.667153	0.99934
ENSGALG00000002583	PIK3CD	1447.77	0.0360586	0.134139	0.268816	0.788071	0.99934
ENSGALG00000002587	CRCP	303.23	-0.0620364	0.169234	-0.366572	0.713938	0.99934
ENSGALG00000002588	PPARD	741.561	-0.150202	0.209346	-0.71748	0.473078	0.99934
ENSGALG00000002591	POLR2E	796.61	0.0735641	0.105393	0.698	0.485177	0.99934
ENSGALG00000002594	TFPI	10.7404	-0.456932	0.515367	-0.886613	0.375287	0.99934
ENSGALG00000002595	GPX4	402.793	-0.0339574	0.18452	-0.184031	0.853989	0.99934
ENSGALG00000002597	MSS51	0.142034	-0.882946	3.53381	-0.249857	0.802698	0.99934
ENSGALG00000002598	TPST1	263.424	0.0581265	0.158993	0.365592	0.71467	0.99934
ENSGALG00000002599	ARHGEF39	57.0919	-0.179555	0.361629	-0.496516	0.61953	0.99934
ENSGALG00000002603	COG4	489.119	-0.0910856	0.101361	-0.898623	0.368854	0.99934
ENSGALG00000002605	MRPL17	645.806	-0.198513	0.34122	-0.581773	0.56072	0.99934
ENSGALG00000002606	CLSTN1	1553.05	0.0559419	0.220784	0.253379	0.799976	0.99934
ENSGALG00000002610		1.38592	-0.420075	1.39962	-0.300135	0.764074	0.99934
ENSGALG00000002612	U2SURP	549.279	-0.150882	0.122063	-1.2361	0.216422	0.99934
ENSGALG00000002615	DEF6	1035.84	0.0384955	0.151691	0.253776	0.799669	0.99934
ENSGALG00000002616	LZIC	665.002	-0.0928027	0.130827	-0.709357	0.478103	0.99934
ENSGALG00000002618	KCTD7	40.2606	0.0813214	0.336411	0.241732	0.808988	0.99934
ENSGALG00000002621	SLC25A42	120.4	0.242632	0.227904	1.06463	0.287045	0.99934
ENSGALG00000002622	FCHSD1	89.3433	0.0345454	0.216157	0.159817	0.873026	0.99934
ENSGALG00000002623	PCOLCE2	15.9955	0.0257643	0.452408	0.0569494	0.954586	0.99934
ENSGALG00000002630	ZNF76	78.2403	-0.324626	0.190375	-1.70519	0.0881584	0.99934
ENSGALG00000002631	LRRC75A	46.8026	0.0381448	0.277007	0.137704	0.890475	0.99934
ENSGALG00000002632	CALCRL	64.4664	-0.242179	0.296882	-0.815741	0.414648	0.99934
ENSGALG00000002634	HDAC3	326.452	0.229005	0.156008	1.4679	0.14213	0.99934
ENSGALG00000002637	RBP7	7.05359	-0.20937	1.07827	-0.194173	0.846041	0.99934
ENSGALG00000002638		68.1034	-0.0572047	0.268666	-0.212921	0.831389	0.99934
ENSGALG00000002639	TRPC1	149.014	-0.441933	0.248369	-1.77934	0.0751839	0.99934
ENSGALG00000002643		428.569	0.216164	0.158439	1.36433	0.172462	0.99934
ENSGALG00000002644	RPL10A	5686.37	0.0715239	0.108986	0.656265	0.511654	0.99934
ENSGALG00000002645	PIWIL1	1.92458	-0.338521	1.19216	-0.283956	0.776444	0.99934
ENSGALG00000002647	PLS1	1424.07	-0.160357	0.324374	-0.494359	0.621052	0.99934
ENSGALG00000002648		76.5745	-0.397109	0.228605	-1.7371	0.0823701	0.99934
ENSGALG00000002649	UBE4B	498.4	0.0531577	0.115506	0.460218	0.64536	0.99934
ENSGALG00000002651	ST3GAL2	762.14	0.0715065	0.173573	0.411968	0.680363	0.99934
ENSGALG00000002653	NCBP3	230.145	0.104715	0.131307	0.797485	0.42517	0.99934
ENSGALG00000002655	ITGAV	1943.23	0.0701493	0.144916	0.484069	0.628337	0.99934
ENSGALG00000002656	CRK	468.112	-0.0323485	0.142586	-0.22687	0.820525	0.99934
ENSGALG00000002659	WDR5B	351.988	0.0291155	0.160632	0.181256	0.856167	0.99934
ENSGALG00000002661	YWHAE	3473.57	-0.0322867	0.0904561	-0.356933	0.721142	0.99934
ENSGALG00000002663	ATR	252.561	0.0471097	0.148421	0.317406	0.750935	0.99934
ENSGALG00000002666	RAB11FIP3	223.763	-0.0530081	0.143893	-0.368386	0.712586	0.99934
ENSGALG00000002667	OLFML2B	443.646	0.025774	0.170212	0.151423	0.879642	0.99934
ENSGALG00000002671		6.55153	0.272624	0.692525	0.393667	0.693827	0.99934
ENSGALG00000002675	SCUBE3	76.479	0.281542	0.348272	0.808397	0.418862	0.99934
ENSGALG00000002678		147.454	-0.0550548	0.199032	-0.276612	0.782078	0.99934
ENSGALG00000002679	GLT1D1	135.799	-0.4373	0.201401	-2.17129	0.0299094	0.99934
ENSGALG00000002682	BRD3	192.946	0.18194	0.173997	1.04565	0.295723	0.99934
ENSGALG00000002683	DECR2	524.774	-0.0661822	0.147813	-0.447744	0.654338	0.99934
ENSGALG00000002686	ECD	233.329	-0.05722	0.145671	-0.392802	0.694466	0.99934
ENSGALG00000002688	NME4	0.623378	0.377482	2.12254	0.177845	0.858845	0.99934
ENSGALG00000002689	NUP35	154.247	-0.119841	0.161603	-0.741574	0.458345	0.99934
ENSGALG00000002690	PDPR	209.424	0.107882	0.152244	0.708613	0.478565	0.99934
ENSGALG00000002692		0.2352	1.28101	3.53075	0.362815	0.716743	0.99934
ENSGALG00000002693	FAM149B1	223.216	0.0600792	0.126352	0.47549	0.634438	0.99934
ENSGALG00000002695	SLC15A4	469.854	0.0541081	0.145479	0.371929	0.709946	0.99934
ENSGALG00000002699	VAV2	800.189	0.274427	0.0967879	2.83535	0.00457757	0.99934
ENSGALG00000002701	DNAJC9	321.776	0.20083	0.133865	1.50024	0.133552	0.99934
ENSGALG00000002703	TFAM	440.018	0.0474889	0.134205	0.353853	0.723449	0.99934
ENSGALG00000002705	CISD1	1492.16	-0.100206	0.176194	-0.568723	0.569544	0.99934
ENSGALG00000002706	XRN1	478.013	-0.0404912	0.0952257	-0.425213	0.670681	0.99934
ENSGALG00000002707	CHRNB2	25.7404	0.110054	0.305665	0.360046	0.718813	0.99934
ENSGALG00000002708	LINGO1	67.567	0.0689274	0.284447	0.242321	0.808532	0.99934
ENSGALG00000002709	MYO1C	869.925	-0.00303632	0.130044	-0.0233485	0.981372	0.99934
ENSGALG00000002710	IPMK	595.48	-0.0604774	0.155922	-0.387871	0.698112	0.99934
ENSGALG00000002714	TMEM132C	2.95632	0.593339	0.910528	0.651643	0.514632	0.99934
ENSGALG00000002719	CSNK1D	920.443	-0.0974644	0.0949756	-1.02621	0.304795	0.99934
ENSGALG00000002722	MST1	466.596	0.0818771	0.251619	0.3254	0.744878	0.99934
ENSGALG00000002723	ANKS1A	163.909	-0.102465	0.139635	-0.733805	0.463068	0.99934
ENSGALG00000002725	UAP1	229.85	-0.346489	0.22841	-1.51696	0.129277	0.99934
ENSGALG00000002726	KIF1B	688.337	0.0365256	0.144205	0.25329	0.800044	0.99934
ENSGALG00000002728	SLC16A3	87.7396	-0.539419	0.22487	-2.39881	0.0164485	0.99934
ENSGALG00000002729	GK5	108.768	-0.076126	0.228584	-0.333033	0.739109	0.99934
ENSGALG00000002734	UHMK1	1787.7	0.0275856	0.0941333	0.293049	0.769485	0.99934
ENSGALG00000002735	TAF11	227.061	-0.0550353	0.136297	-0.40379	0.686367	0.99934
ENSGALG00000002739	INPP5K	511.746	0.127368	0.112024	1.13698	0.255548	0.99934
ENSGALG00000002742	TMEM132B	45.1163	0.227117	0.287137	0.790973	0.42896	0.99934
ENSGALG00000002744	PCDH15	16.1435	0.510136	0.664764	0.767394	0.442847	0.99934
ENSGALG00000002750	NCKAP1	942.337	-0.205708	0.180247	-1.14126	0.253763	0.99934
ENSGALG00000002759	PEAK1	377.282	-0.00375259	0.194524	-0.0192912	0.984609	0.99934
ENSGALG00000002761	SIRT1	332.807	0.194566	0.133891	1.45316	0.146179	0.99934
ENSGALG00000002762	UHRF1BP1	148.668	0.0079876	0.165949	0.0481328	0.96161	0.99934
ENSGALG00000002763	FRZB	21.3457	0.102563	0.505772	0.202784	0.839304	0.99934
ENSGALG00000002764	ATP1B3	1025.52	0.0410441	0.147056	0.279106	0.780164	0.99934
ENSGALG00000002765	NBR1	637.989	-0.144207	0.125375	-1.1502	0.250061	0.99934
ENSGALG00000002766	MLKL	64.306	0.0985526	0.245935	0.400727	0.688621	0.99934
ENSGALG00000002769	DNAJC12	140.008	0.224035	0.318331	0.703781	0.481569	0.99934
ENSGALG00000002771	CRIP1	5650.49	-0.352911	0.199444	-1.76947	0.0768153	0.99934
ENSGALG00000002773	SNRPC	450.498	0.127032	0.126578	1.00359	0.315576	0.99934
ENSGALG00000002774	TSPAN3	1991.7	-0.0207915	0.141811	-0.146614	0.883436	0.99934
ENSGALG00000002775	FA2H	439.642	-0.240562	0.307411	-0.782541	0.433897	0.99934
ENSGALG00000002781	BRCA1	224.068	0.0602282	0.156886	0.383898	0.701054	0.99934
ENSGALG00000002783	SLC43A2	1289.47	-0.184567	0.153476	-1.20257	0.229142	0.99934
ENSGALG00000002784	APEH	386.634	-0.0577916	0.137211	-0.421187	0.673618	0.99934
ENSGALG00000002786	PSTPIP1	405.9	0.22803	0.163788	1.39223	0.163852	0.99934
ENSGALG00000002789	MAP2	26.1466	-0.746062	0.358898	-2.07876	0.0376398	0.99934
ENSGALG00000002790	ABLIM3	41.5152	-0.0447997	0.288089	-0.155507	0.876422	0.99934
ENSGALG00000002792	SPDEF	258.156	-0.672063	0.296947	-2.26324	0.0236209	0.99934
ENSGALG00000002797	PGD	1143.37	-0.323832	0.258565	-1.25242	0.210417	0.99934
ENSGALG00000002798	WDR59	170.354	-0.148543	0.139796	-1.06256	0.287979	0.99934
ENSGALG00000002800	GRK7	1.95513	0.225873	1.09427	0.206415	0.836467	0.99934
ENSGALG00000002802	PACSIN1	236.208	-0.0350117	0.329623	-0.106218	0.91541	0.99934
ENSGALG00000002803	MTA1	746.909	0.0142458	0.0864757	0.164738	0.869151	0.99934
ENSGALG00000002804	RND2	22.0862	0.0699023	0.462174	0.151247	0.879781	0.99934
ENSGALG00000002813	RPS10	7928.96	0.0220349	0.141812	0.155381	0.876521	0.99934
ENSGALG00000002816	STK10	2468.6	0.0808702	0.13396	0.603687	0.546052	0.99934
ENSGALG00000002818	VAT1	179.033	0.0217805	0.183545	0.118666	0.90554	0.99934
ENSGALG00000002820	DFFA	203.744	-0.149198	0.13433	-1.11068	0.266706	0.99934
ENSGALG00000002830	NUDT3	98.9937	0.209657	0.234689	0.893342	0.371674	0.99934
ENSGALG00000002831	SH3PXD2B	106.904	0.0600241	0.23139	0.259407	0.795321	0.99934
ENSGALG00000002832	IFI35	735.092	0.122006	0.140662	0.867373	0.385738	0.99934
ENSGALG00000002836	PEX14	118.634	0.10348	0.209353	0.494285	0.621105	0.99934
ENSGALG00000002837	RPL27	7617.2	0.120335	0.138742	0.867327	0.385763	0.99934
ENSGALG00000002840	GRM4	4.82643	-0.5847	0.742541	-0.787432	0.431029	0.99934
ENSGALG00000002841	RFNG	382.239	-0.0852623	0.198397	-0.429755	0.667374	0.99934
ENSGALG00000002843	RILP	168.015	-0.0371179	0.224722	-0.165173	0.868808	0.99934
ENSGALG00000002845	CTNNA3	2.61212	-0.0124854	1.08094	-0.0115505	0.990784	0.99934
ENSGALG00000002846	NEURL1B	359.438	-0.105871	0.197593	-0.535804	0.592094	0.99934
ENSGALG00000002849	DCXR	203.923	0.050502	0.24504	0.206097	0.836715	0.99934
ENSGALG00000002850	RASA2	487.016	-0.208447	0.183602	-1.13532	0.256241	0.99934
ENSGALG00000002853	CFDP1	363.145	0.00169605	0.11848	0.014315	0.988579	0.99934
ENSGALG00000002854	PDZD2	57.7094	-0.044263	0.311618	-0.142042	0.887047	0.99934
ENSGALG00000002855	SARDH	8.74509	1.20269	0.579072	2.07693	0.0378079	0.99934
ENSGALG00000002856	RUNDC1	653.107	-0.010833	0.0961457	-0.112673	0.91029	0.99934
ENSGALG00000002860	MLN	10.799	-0.339949	0.602154	-0.564555	0.572377	0.99934
ENSGALG00000002861	TMEM170A	346.141	0.00898176	0.131518	0.0682932	0.945552	0.99934
ENSGALG00000002863	ERGIC1	1283.17	-0.0407743	0.0856014	-0.476327	0.633841	0.99934
ENSGALG00000002864	LRRTM3	5.07415	0.970157	0.82518	1.17569	0.239718	0.99934
ENSGALG00000002866	KANSL1L	247.585	0.100277	0.14283	0.702075	0.482632	0.99934
ENSGALG00000002868	RPL26L1	4262.12	0.0633204	0.12147	0.521284	0.602169	0.99934
ENSGALG00000002870	LEMD2	448.631	0.120717	0.108905	1.10846	0.267663	0.99934
ENSGALG00000002877	LRRC45	158.152	0.00365291	0.1449	0.0252098	0.979888	0.99934
ENSGALG00000002878	CREBRF	178.34	0.250461	0.170342	1.47034	0.14147	0.99934
ENSGALG00000002880	AARSD1	380.033	0.0236149	0.11519	0.205007	0.837566	0.99934
ENSGALG00000002881	C26H6ORF125	209.442	0.130964	0.133001	0.984683	0.32478	0.99934
ENSGALG00000002882	BNIP1	128.869	0.00830753	0.181997	0.0456465	0.963592	0.99934
ENSGALG00000002883	SCAPER	195.219	0.0618011	0.163048	0.379037	0.70466	0.99934
ENSGALG00000002886	NKX2-5	0.503172	-0.110208	2.5833	-0.0426615	0.965971	0.99934
ENSGALG00000002888	CASZ1	258.371	0.059246	0.28644	0.206835	0.836138	0.99934
ENSGALG00000002891	ACADL	1475.73	-0.131483	0.174758	-0.752375	0.451826	0.99934
ENSGALG00000002892		72.4861	-0.152588	0.245235	-0.622212	0.533802	0.99934
ENSGALG00000002893	STC2	222.91	-0.141914	0.345253	-0.411044	0.68104	0.99934
ENSGALG00000002897	SLC16A14	14.8634	-0.0331316	0.448633	-0.0738502	0.94113	0.99934
ENSGALG00000002899	AACS	655.224	0.0227386	0.18041	0.126038	0.899702	0.99934
ENSGALG00000002900	NOTUM	30.7992	-0.258042	0.289708	-0.890694	0.373093	0.99934
ENSGALG00000002904	REEP3	569.775	0.0420243	0.106313	0.395288	0.69263	0.99934
ENSGALG00000002906	TARDBP	1151.1	-0.071164	0.0917517	-0.775615	0.437976	0.99934
ENSGALG00000002907	MYL1	0.91518	2.25396	2.21361	1.01823	0.308571	0.99934
ENSGALG00000002908	TRAIP	96.004	0.179797	0.227574	0.790062	0.429492	0.99934
ENSGALG00000002911	MOXD1	108.166	0.0371116	0.204641	0.18135	0.856093	0.99934
ENSGALG00000002913	BRI3BP	1273.85	-0.0215917	0.0777172	-0.277823	0.781148	0.99934
ENSGALG00000002919	MON1A	512.277	-0.0867846	0.119841	-0.724166	0.468964	0.99934
ENSGALG00000002921	LANCL1	329.826	-0.251141	0.154269	-1.62794	0.103539	0.99934
ENSGALG00000002922	NOTCH2	1456.4	-0.0384331	0.201003	-0.191207	0.848364	0.99934
ENSGALG00000002925	ETFA	881.028	-0.0103881	0.124278	-0.0835876	0.933384	0.99934
ENSGALG00000002929	TRIP12	1467.37	0.0164517	0.0947772	0.173583	0.862194	0.99934
ENSGALG00000002931	REG4	846.267	-0.626118	0.816228	-0.767087	0.443029	0.99934
ENSGALG00000002932	NME2	4108.05	0.0645562	0.112513	0.573766	0.566126	0.99934
ENSGALG00000002937	PSME3	1285.28	-0.0189704	0.0916051	-0.207088	0.835941	0.99934
ENSGALG00000002942	JMJD1C	835.054	0.0363588	0.111859	0.32504	0.745151	0.99934
ENSGALG00000002943	PRPF8	2621	-0.00215991	0.132392	-0.0163145	0.986983	0.99934
ENSGALG00000002944	CPS1	5.54178	-0.431188	0.695678	-0.619809	0.535383	0.99934
ENSGALG00000002945	TMEM266	26.282	0.209545	0.355266	0.589826	0.555307	0.99934
ENSGALG00000002952	NRG4	53.135	-0.104373	0.269527	-0.387246	0.698574	0.99934
ENSGALG00000002954	MBTD1	564.396	0.0167704	0.109686	0.152895	0.878481	0.99934
ENSGALG00000002955	ADAMTSL2	107.069	-0.0648349	0.264631	-0.245001	0.806456	0.99934
ENSGALG00000002957		0.501694	-1.44128	2.50771	-0.574741	0.565467	0.99934
ENSGALG00000002958	DNER	13.4551	0.0411473	0.489552	0.084051	0.933016	0.99934
ENSGALG00000002959	NRBF2	358.405	0.00532584	0.134273	0.0396642	0.968361	0.99934
ENSGALG00000002960	HMGCS2	1.99104	1.02401	1.24638	0.821586	0.411312	0.99934
ENSGALG00000002963	PID1	137.986	-0.0481477	0.239837	-0.200752	0.840893	0.99934
ENSGALG00000002964	DHX37	500.945	0.12789	0.110736	1.15491	0.248127	0.99934
ENSGALG00000002967	ZNF365	387.939	-0.208583	0.172915	-1.20628	0.22771	0.99934
ENSGALG00000002968	ZNF341	100.226	-0.0564307	0.214006	-0.263688	0.79202	0.99934
ENSGALG00000002969	MAU2	421.937	0.145767	0.101229	1.43998	0.149874	0.99934
ENSGALG00000002971		535.774	0.0805804	0.114259	0.705243	0.480659	0.99934
ENSGALG00000002973	BECN1	308.255	0.113955	0.138812	0.820928	0.411687	0.99934
ENSGALG00000002974	SPHKAP	4.8326	0.474555	0.762394	0.622454	0.533643	0.99934
ENSGALG00000002980	RTKN2	41.9215	0.153967	0.290775	0.529504	0.596456	0.99934
ENSGALG00000002981	ERCC4	183.99	-0.00312744	0.134119	-0.0233183	0.981396	0.99934
ENSGALG00000002982	SLC2A6	300.511	0.128802	0.249256	0.516745	0.605334	0.99934
ENSGALG00000002984	RAB24	197.074	0.0750177	0.159515	0.470285	0.638151	0.99934
ENSGALG00000002985	UTP18	339.765	0.130891	0.158752	0.824499	0.409656	0.99934
ENSGALG00000002987	SERPINF2	66.2411	0.535298	0.250634	2.13578	0.0326977	0.99934
ENSGALG00000002988		3.13565	1.91104	0.936758	2.04006	0.0413442	0.99934
ENSGALG00000002990	PRELID1	2011.3	-0.0378396	0.10391	-0.364156	0.715742	0.99934
ENSGALG00000002992	DAW1	42.8148	-0.0418567	0.275491	-0.151935	0.879239	0.99934
ENSGALG00000002993	CA10	6.51269	0.271427	0.74545	0.364111	0.715775	0.99934
ENSGALG00000003003	CCL20	225.529	-0.171663	0.244234	-0.70286	0.482143	0.99934
ENSGALG00000003005	CHRNB4	5.70772	0.410975	0.852729	0.481952	0.62984	0.99934
ENSGALG00000003010	NUP93	449.006	0.111193	0.145843	0.762411	0.445815	0.99934
ENSGALG00000003011	TOM1L1	471.208	-0.202722	0.273669	-0.740757	0.458841	0.99934
ENSGALG00000003013		0.812233	-2.27076	2.30646	-0.984522	0.324859	0.99934
ENSGALG00000003014	CHRNA3	30.3939	-0.335664	0.467401	-0.718151	0.472664	0.99934
ENSGALG00000003015	SERPINF1	157.736	0.2528	0.394008	0.641611	0.521126	0.99934
ENSGALG00000003016	MASP2	7.83592	-0.310563	0.967836	-0.320884	0.748298	0.99934
ENSGALG00000003021	CHRNA5	24.6608	-0.395729	0.35138	-1.12621	0.260076	0.99934
ENSGALG00000003022		220.031	-0.289696	0.270478	-1.07105	0.284146	0.99934
ENSGALG00000003024	ARMC6	212.037	-0.0172081	0.135801	-0.126716	0.899165	0.99934
ENSGALG00000003025		17.387	-0.0134771	0.425041	-0.0317077	0.974705	0.99934
ENSGALG00000003026		328.042	-0.0988825	0.178143	-0.555073	0.578845	0.99934
ENSGALG00000003029	PLPP6	123.077	0.157293	0.187758	0.837745	0.402174	0.99934
ENSGALG00000003031	SMYD4	113.416	-0.23154	0.19866	-1.16551	0.243814	0.99934
ENSGALG00000003033	STXBP4	58.5976	-0.397303	0.264988	-1.49932	0.13379	0.99934
ENSGALG00000003034	SS2	70.133	0.0860892	0.477569	0.180266	0.856944	0.99934
ENSGALG00000003035	FAM78B	10.6102	-0.0737661	0.486856	-0.151515	0.879569	0.99934
ENSGALG00000003039	SRM	301.482	-0.0703923	0.145732	-0.483027	0.629077	0.99934
ENSGALG00000003042	PXMP4	554.911	-0.127626	0.128406	-0.99393	0.320257	0.99934
ENSGALG00000003045	E2F1	576.152	-0.0350575	0.149373	-0.234698	0.814443	0.99934
ENSGALG00000003046	PSMA4	1135.63	-0.0294596	0.0974888	-0.302184	0.762512	0.99934
ENSGALG00000003047	SUGP2	185.449	-0.0262807	0.174421	-0.150675	0.880232	0.99934
ENSGALG00000003052	AGFG1	994.564	0.058545	0.095038	0.616017	0.537884	0.99934
ENSGALG00000003053	PRDX6	1786.42	-0.0621646	0.19881	-0.312683	0.754522	0.99934
ENSGALG00000003058		1.41845	-0.990795	1.57184	-0.630339	0.528472	0.99934
ENSGALG00000003059	HLF	96.2822	0.134526	0.222504	0.604599	0.545446	0.99934
ENSGALG00000003063	HYKK	79.0057	-0.428547	0.332998	-1.28694	0.198116	0.99934
ENSGALG00000003065	NECAB3	137.783	-0.046178	0.186801	-0.247205	0.80475	0.99934
ENSGALG00000003067	MRPL44	557.852	0.087361	0.105002	0.831991	0.405414	0.99934
ENSGALG00000003068	EZH1	284.255	0.0101632	0.177451	0.0572733	0.954328	0.99934
ENSGALG00000003071	OGFOD1	179.883	-0.00323641	0.126416	-0.0256013	0.979575	0.99934
ENSGALG00000003072	RPA1	601.141	0.0234311	0.123294	0.190042	0.849276	0.99934
ENSGALG00000003073	RHOBTB1	119.13	0.202116	0.217112	0.930929	0.35189	0.99934
ENSGALG00000003074		101.156	0.295883	0.28032	1.05552	0.291188	0.99934
ENSGALG00000003075	SLC34A1	0.112676	0.565993	3.53381	0.160165	0.872751	0.99934
ENSGALG00000003076	FASLG	15.7214	0.0353099	0.423171	0.0834413	0.933501	0.99934
ENSGALG00000003078	MMD	2165.26	0.0847019	0.112616	0.752128	0.451974	0.99934
ENSGALG00000003079	MFF	470.855	-0.239049	0.201259	-1.18777	0.234925	0.99934
ENSGALG00000003081	SUCO	253.505	-0.04541	0.178289	-0.254698	0.798956	0.99934
ENSGALG00000003082	DPH1	328.474	-0.0472981	0.102827	-0.459976	0.645534	0.99934
ENSGALG00000003084	NUDT21	544.697	-0.0349124	0.117004	-0.298387	0.765408	0.99934
ENSGALG00000003085	CDK1	817.787	0.111629	0.129663	0.860916	0.389284	0.99934
ENSGALG00000003086	EXOSC10	426.433	0.0569891	0.0957644	0.595096	0.551779	0.99934
ENSGALG00000003091	PARN	417.099	-0.0748297	0.104854	-0.713655	0.475441	0.99934
ENSGALG00000003092	ERLIN2	570.329	-0.152185	0.112813	-1.34901	0.177335	0.99934
ENSGALG00000003096	CBFA2T2	186.817	0.0502351	0.1216	0.413117	0.679521	0.99934
ENSGALG00000003099	PCTP	4.04923	0.0122263	0.842217	0.0145168	0.988418	0.99934
ENSGALG00000003101	PLPBP	505.828	-0.12115	0.112859	-1.07346	0.283063	0.99934
ENSGALG00000003103	MST1R	346.345	-0.334671	0.271957	-1.2306	0.218472	0.99934
ENSGALG00000003106	TOX2	172.628	0.0595514	0.174062	0.342126	0.732256	0.99934
ENSGALG00000003107	AMFR	809.777	0.1071	0.110696	0.967516	0.333286	0.99934
ENSGALG00000003108	SMG6	652.573	0.0249871	0.108139	0.231064	0.817265	0.99934
ENSGALG00000003111	BFAR	431.652	-0.0170994	0.148542	-0.115115	0.908354	0.99934
ENSGALG00000003113	RGS14	533.336	-0.19519	0.144613	-1.34974	0.177099	0.99934
ENSGALG00000003114	NOG	7.91892	-0.645527	0.592952	-1.08867	0.276301	0.99934
ENSGALG00000003118	ADGRA2	272.394	-0.164451	0.223003	-0.737437	0.460857	0.99934
ENSGALG00000003120	NCOR2	1243.25	0.00637593	0.124966	0.0510213	0.959309	0.99934
ENSGALG00000003122	ZFAND2A	57.1518	-0.320418	0.262849	-1.21902	0.222836	0.99934
ENSGALG00000003123	CNTNAP1	105.8	-0.0886606	0.193364	-0.458517	0.646581	0.99934
ENSGALG00000003124	BRF2	80.2978	-0.123921	0.209664	-0.591046	0.554489	0.99934
ENSGALG00000003126	ERBB4	15.3768	-0.0198603	0.580195	-0.0342304	0.972693	0.99934
ENSGALG00000003128	EDEM2	218.621	-0.427373	0.16489	-2.59186	0.00954591	0.99934
ENSGALG00000003129	RAB11FIP1	193.548	-0.0167324	0.195691	-0.0855045	0.93186	0.99934
ENSGALG00000003130	DDX49	272.784	0.113926	0.125244	0.909632	0.363017	0.99934
ENSGALG00000003131	DGKE	61.9818	-0.0412623	0.216871	-0.190262	0.849104	0.99934
ENSGALG00000003135	ANK3	649.171	0.0787298	0.205049	0.383957	0.701011	0.99934
ENSGALG00000003136	IKZF2	56.6647	0.165603	0.22925	0.722368	0.470068	0.99934
ENSGALG00000003137	RFLNA	1.4531	1.39054	1.40378	0.990569	0.321896	0.99934
ENSGALG00000003138	OXTR	34.2157	0.309914	0.422156	0.73412	0.462875	0.99934
ENSGALG00000003142	PRLHRL	5.12333	0.508587	0.840861	0.604841	0.545285	0.99934
ENSGALG00000003143	ZC3H7A	638.293	-0.00492432	0.134211	-0.0366908	0.970732	0.99934
ENSGALG00000003144	TRIM25	719.592	0.332347	0.171488	1.93802	0.0526209	0.99934
ENSGALG00000003146	CCDC92	29.4326	-0.132407	0.346672	-0.381938	0.702507	0.99934
ENSGALG00000003147	TRPC4AP	1218.84	0.0787642	0.0761529	1.03429	0.301001	0.99934
ENSGALG00000003148	SPAG16	6.06316	-1.03361	0.774306	-1.33488	0.181914	0.99934
ENSGALG00000003149		822.525	-0.0300236	0.108939	-0.275602	0.782854	0.99934
ENSGALG00000003153	COPE	936.962	-0.0576608	0.0944163	-0.610708	0.541393	0.99934
ENSGALG00000003154	TXNDC11	389.387	-0.280102	0.105584	-2.65288	0.00798082	0.99934
ENSGALG00000003155	SRR	23.7091	-0.271311	0.376555	-0.720508	0.471212	0.99934
ENSGALG00000003160	CERS1	168.974	-0.140192	0.167056	-0.839195	0.40136	0.99934
ENSGALG00000003161	GDF3	182.964	-0.0444382	0.217179	-0.204616	0.837872	0.99934
ENSGALG00000003162		256.866	0.0776346	0.155793	0.498318	0.61826	0.99934
ENSGALG00000003163	GNAO1	35.2135	0.155394	0.321655	0.483106	0.62902	0.99934
ENSGALG00000003164		1.89738	-0.805274	1.49816	-0.537508	0.590917	0.99934
ENSGALG00000003165	CCDC6	671.758	-0.00228339	0.0956793	-0.023865	0.98096	0.99934
ENSGALG00000003168	MTMR12	166.523	-0.00585249	0.239094	-0.0244778	0.980471	0.99934
ENSGALG00000003169	CBFB	770.153	0.0786567	0.148987	0.527942	0.59754	0.99934
ENSGALG00000003172	SLC16A9	1294.32	-0.202834	0.58881	-0.344482	0.730484	0.99934
ENSGALG00000003174	RIMS3	16.2843	-0.961426	0.550299	-1.7471	0.0806204	0.99934
ENSGALG00000003175		13.4566	0.00823688	0.400418	0.0205707	0.983588	0.99934
ENSGALG00000003176		5.00766	-0.618192	0.734243	-0.841945	0.399819	0.99934
ENSGALG00000003179	ANGPTL7	4.01897	0.30809	0.921456	0.334351	0.738115	0.99934
ENSGALG00000003181	SURF2	150.494	-0.237935	0.195658	-1.21608	0.223955	0.99934
ENSGALG00000003183	C11H16orf70	277.03	-0.0101062	0.130803	-0.0772624	0.938415	0.99934
ENSGALG00000003185	SCPEP1	1014.41	-0.0357891	0.139099	-0.257293	0.796953	0.99934
ENSGALG00000003189	NFYC	798.685	0.0654059	0.0887522	0.736949	0.461153	0.99934
ENSGALG00000003193	CRABP-I	3.09061	0.395531	0.85853	0.460708	0.645008	0.99934
ENSGALG00000003194	ATP6V0A2	611.73	-0.138017	0.160763	-0.858511	0.390611	0.99934
ENSGALG00000003195	TRADD	81.3632	-0.219395	0.207167	-1.05902	0.289589	0.99934
ENSGALG00000003196	RNASE6	170.022	0.145321	0.276542	0.525493	0.59924	0.99934
ENSGALG00000003197	RPL7A	11205.2	0.0860496	0.125086	0.687921	0.491503	0.99934
ENSGALG00000003199	MLX	979.619	-0.0758579	0.0992973	-0.763947	0.444899	0.99934
ENSGALG00000003201	FBXL8	86.6585	-0.228249	0.203625	-1.12093	0.262319	0.99934
ENSGALG00000003203		5.05918	0.329462	0.651826	0.505445	0.613246	0.99934
ENSGALG00000003204	MED22	334.786	0.312632	0.115112	2.71589	0.00660986	0.99934
ENSGALG00000003205	EIF4EBP1	861.67	0.0282406	0.108127	0.26118	0.793953	0.99934
ENSGALG00000003206	EEF1AKNMT	62.1476	-0.175305	0.205109	-0.854692	0.392722	0.99934
ENSGALG00000003208	GABARAPL2	255.621	0.191649	0.154626	1.23944	0.215184	0.99934
ENSGALG00000003211	POLDIP2	740.904	0.0434811	0.0864273	0.503094	0.614898	0.99934
ENSGALG00000003212		1.53099	3.13199	1.51488	2.06749	0.0386881	0.99934
ENSGALG00000003213	LGALS2	2886.44	-0.330956	0.181073	-1.82775	0.0675871	0.99934
ENSGALG00000003217	LITAF	574.611	-0.557673	0.200487	-2.78158	0.00540944	0.99934
ENSGALG00000003219	TMEM231	304.759	-0.304451	0.15507	-1.96331	0.0496102	0.99934
ENSGALG00000003220	UPF1	1388.17	0.0722421	0.121212	0.595996	0.551178	0.99934
ENSGALG00000003221	WDR61	335.303	0.105338	0.174053	0.605209	0.54504	0.99934
ENSGALG00000003224	HSF4	0.864271	-0.441265	2.31556	-0.190565	0.848866	0.99934
ENSGALG00000003226	APOBEC2	11.6725	0.531408	0.649418	0.818283	0.413195	0.99934
ENSGALG00000003227	RAB11FIP4	88.6434	-0.102112	0.24971	-0.408923	0.682596	0.99934
ENSGALG00000003228	OARD1	184.557	-0.126697	0.152748	-0.82945	0.40685	0.99934
ENSGALG00000003233	ASH2L	440.51	0.110066	0.104271	1.05558	0.29116	0.99934
ENSGALG00000003235		263.722	-0.12121	0.183973	-0.658847	0.509994	0.99934
ENSGALG00000003238	GNA11	928.405	-0.0580047	0.16581	-0.349826	0.726469	0.99934
ENSGALG00000003241	CCDC28B	7.64935	-0.83196	0.658677	-1.26308	0.206561	0.99934
ENSGALG00000003242	STAR	2.65937	0.332613	0.944897	0.35201	0.724831	0.99934
ENSGALG00000003243	RAD54L2	511.916	-0.00488552	0.0911456	-0.0536013	0.957253	0.99934
ENSGALG00000003245	LSM1	160.074	-0.169571	0.145988	-1.16154	0.245423	0.99934
ENSGALG00000003247	NFYA	542.56	0.045651	0.118091	0.386576	0.69907	0.99934
ENSGALG00000003248	SUB1	1039.16	-0.11884	0.126339	-0.94064	0.346889	0.99934
ENSGALG00000003249	CHUK	643.142	0.0130163	0.105293	0.12362	0.901616	0.99934
ENSGALG00000003250	ITPA	119.559	-0.154926	0.190111	-0.814927	0.415114	0.99934
ENSGALG00000003254	BAG4	357.482	-0.0402967	0.131291	-0.306927	0.758899	0.99934
ENSGALG00000003256	ATP6V0A1	611.121	-0.149596	0.172375	-0.86785	0.385476	0.99934
ENSGALG00000003258	DNAAF1	10.6224	-0.570788	0.578174	-0.987225	0.323532	0.99934
ENSGALG00000003259	EIF2B1	175.889	0.174641	0.164879	1.05921	0.289506	0.99934
ENSGALG00000003260	UTP6	259.159	0.1998	0.124637	1.60306	0.108921	0.99934
ENSGALG00000003261	PTRF	1971.65	0.090186	0.189809	0.475141	0.634686	0.99934
ENSGALG00000003265	PTP4A2	840.21	-0.0241061	0.0822775	-0.292985	0.769533	0.99934
ENSGALG00000003267	STAT3	4287.53	-0.067737	0.122194	-0.554342	0.579345	0.99934
ENSGALG00000003272	KHDRBS1	625.58	0.103508	0.104524	0.990282	0.322036	0.99934
ENSGALG00000003273	HSDL1	153.171	-0.154995	0.145828	-1.06286	0.287844	0.99934
ENSGALG00000003281	GSS	495.817	-0.0202035	0.1298	-0.155651	0.876308	0.99934
ENSGALG00000003282	STAT5A	1366.68	0.0386138	0.0794084	0.486268	0.626777	0.99934
ENSGALG00000003283		72.8258	0.238114	0.406628	0.585582	0.558156	0.99934
ENSGALG00000003284	CRLF3	1392.25	0.0741431	0.142	0.522133	0.601578	0.99934
ENSGALG00000003285	CDHR2	3402.82	-0.137599	0.340164	-0.404507	0.68584	0.99934
ENSGALG00000003286	ACSBG1	1.14343	0.202133	1.538	0.131426	0.895438	0.99934
ENSGALG00000003287	TMEM39B	141.248	-0.38966	0.175551	-2.21964	0.026443	0.99934
ENSGALG00000003288	TARS	628.276	-0.234075	0.215103	-1.0882	0.276508	0.99934
ENSGALG00000003293	MBTPS1	1155.1	0.0548053	0.101733	0.538719	0.590081	0.99934
ENSGALG00000003294	ATAD5	193.201	0.0913477	0.167808	0.544359	0.586194	0.99934
ENSGALG00000003295	ADAMTS12	200.105	-0.0784664	0.216368	-0.362653	0.716864	0.99934
ENSGALG00000003297	HDAC1	1783.58	0.0168094	0.0763634	0.220125	0.825774	0.99934
ENSGALG00000003298	DDX55	107.836	-0.0514227	0.202532	-0.253899	0.799574	0.99934
ENSGALG00000003299	NSD3	646.79	0.108969	0.108974	0.999961	0.317329	0.99934
ENSGALG00000003301	FAM167B	0.332007	0.232601	2.78701	0.083459	0.933487	0.99934
ENSGALG00000003302	SLC38A8	7.86322	0.0456114	0.582256	0.0783356	0.937561	0.99934
ENSGALG00000003304	CRTC1	177.739	0.0626015	0.147058	0.425693	0.670332	0.99934
ENSGALG00000003307	TMED2	1850.77	0.0592225	0.0919689	0.64394	0.519614	0.99934
ENSGALG00000003308	ERLIN1	707.39	-0.0588525	0.122806	-0.479232	0.631773	0.99934
ENSGALG00000003313		362.311	0.0327189	0.118311	0.276549	0.782127	0.99934
ENSGALG00000003314	RILPL1	174.24	-0.114363	0.19187	-0.596043	0.551147	0.99934
ENSGALG00000003318	SNRNP35	95.6663	0.219759	0.215735	1.01866	0.308366	0.99934
ENSGALG00000003319	ADAP2	36.1212	0.0206189	0.390383	0.052817	0.957878	0.99934
ENSGALG00000003321	RILPL2	922.629	0.0965851	0.192597	0.501489	0.616027	0.99934
ENSGALG00000003322	TBC1D2B	230.805	-0.181833	0.138343	-1.31436	0.188724	0.99934
ENSGALG00000003323	NECAB2	771.895	-0.254259	0.369564	-0.687998	0.491454	0.99934
ENSGALG00000003324	PRRX1	0.955975	2.34999	2.19624	1.07001	0.284617	0.99934
ENSGALG00000003325		311.903	0.104602	0.136507	0.766273	0.443514	0.99934
ENSGALG00000003326	AMACR	166.138	-0.340176	0.271787	-1.25163	0.210706	0.99934
ENSGALG00000003329	GORAB	199.382	-0.152396	0.123235	-1.23662	0.216226	0.99934
ENSGALG00000003331	FAF2	479.601	0.0633873	0.100596	0.630119	0.528617	0.99934
ENSGALG00000003333	GHDC	327.018	-0.114872	0.148294	-0.774622	0.438563	0.99934
ENSGALG00000003336	DAPK2	65.0603	0.0720696	0.308497	0.233615	0.815284	0.99934
ENSGALG00000003337	EIF3I	1262.91	0.140758	0.10173	1.38364	0.166469	0.99934
ENSGALG00000003339	MTOR	545.483	0.0661812	0.124027	0.533602	0.593617	0.99934
ENSGALG00000003340	GBGT1	172.665	0.134259	0.156635	0.857146	0.391364	0.99934
ENSGALG00000003344	CLTB	2353.05	-0.0446406	0.0732831	-0.609152	0.542424	0.99934
ENSGALG00000003345		572.96	-0.0694038	0.245179	-0.283075	0.77712	0.99934
ENSGALG00000003348		364.43	-0.0692534	0.156003	-0.443924	0.657097	0.99934
ENSGALG00000003349	PLEKHA2	1275.73	-0.00351655	0.151075	-0.0232769	0.981429	0.99934
ENSGALG00000003353	RAI14	239.933	0.0295851	0.184811	0.160083	0.872816	0.99934
ENSGALG00000003354	KCNH4	31.0697	-0.680119	0.421228	-1.61461	0.106396	0.99934
ENSGALG00000003355		280.722	-0.171982	0.155989	-1.10253	0.270231	0.99934
ENSGALG00000003356	TM2D2	260.331	-0.198681	0.132482	-1.49968	0.133697	0.99934
ENSGALG00000003357	FKBP8	652.907	0.0978087	0.107414	0.910576	0.362519	0.99934
ENSGALG00000003358	UBIAD1	644.127	0.113699	0.106569	1.0669	0.286016	0.99934
ENSGALG00000003359	RAB5C	1025.71	-0.0143331	0.0905862	-0.158226	0.874279	0.99934
ENSGALG00000003360	ARL10	26.1222	0.185338	0.363278	0.510183	0.609923	0.99934
ENSGALG00000003361	TREM-B1	3.98006	-0.648686	0.883302	-0.734387	0.462713	0.99934
ENSGALG00000003362	ACSS2	706.21	-0.0735075	0.105348	-0.697758	0.485329	0.99934
ENSGALG00000003365	RAD1	69.4312	0.158969	0.338567	0.469536	0.638687	0.99934
ENSGALG00000003369	KAT2A	433.794	-0.0198289	0.112069	-0.176935	0.859559	0.99934
ENSGALG00000003370	KIAA1191	480.483	-0.0179037	0.109616	-0.163331	0.870258	0.99934
ENSGALG00000003373	BRIX1	419.773	-0.195927	0.279516	-0.70095	0.483335	0.99934
ENSGALG00000003374	ESRP2	802.548	0.0603499	0.210227	0.28707	0.774059	0.99934
ENSGALG00000003377	SIMC1	125.37	-0.32391	0.168036	-1.92762	0.0539023	0.99934
ENSGALG00000003378		56.0827	-0.192438	0.272904	-0.705148	0.480718	0.99934
ENSGALG00000003381	HERC1	1079.02	0.0790567	0.121009	0.65331	0.513556	0.99934
ENSGALG00000003383	KPNA6	486.042	0.0404615	0.0951719	0.425141	0.670734	0.99934
ENSGALG00000003385		291.416	0.0718899	0.126609	0.567812	0.570162	0.99934
ENSGALG00000003387		12.7004	0.157522	0.416409	0.378287	0.705218	0.99934
ENSGALG00000003391	EIF2AK1	247.876	-0.06945	0.133596	-0.519852	0.603167	0.99934
ENSGALG00000003392	SBNO1	1627.76	0.00382332	0.0921256	0.0415012	0.966896	0.99934
ENSGALG00000003396	NFATC3	1209.27	0.116044	0.122111	0.950317	0.341951	0.99934
ENSGALG00000003397	RHOT1	452.323	-0.0684503	0.1115	-0.613902	0.53928	0.99934
ENSGALG00000003398	ADAM9	639.688	0.00445197	0.156176	0.028506	0.977259	0.99934
ENSGALG00000003400	AIMP2	363.744	-0.0735749	0.130289	-0.564705	0.572274	0.99934
ENSGALG00000003403	ZNF385C	2.13022	2.17805	1.27822	1.70396	0.0883877	0.99934
ENSGALG00000003405	BSDC1	515.692	0.0569312	0.112239	0.507229	0.611994	0.99934
ENSGALG00000003408	RP1-27O5.3	101.229	0.0774561	0.15946	0.48574	0.627151	0.99934
ENSGALG00000003409	SOGA1	234.727	0.0258159	0.209036	0.1235	0.901711	0.99934
ENSGALG00000003412		616.35	-0.0892954	0.135731	-0.657886	0.510611	0.99934
ENSGALG00000003416	FAM160A2	590.036	-0.16565	0.130612	-1.26826	0.204705	0.99934
ENSGALG00000003419		60.9176	0.0879945	0.226192	0.389025	0.697257	0.99934
ENSGALG00000003420	ZBTB8A	77.2622	0.127217	0.252637	0.503557	0.614573	0.99934
ENSGALG00000003424	LMX1A	8.77453	0.552735	0.503907	1.0969	0.272685	0.99934
ENSGALG00000003425	GALR1L	2.32588	-1.96275	1.14694	-1.7113	0.0870259	0.99934
ENSGALG00000003426	RHBDL3	5.04266	0.0314236	0.751861	0.0417945	0.966663	0.99934
ENSGALG00000003427	USP3	633.326	0.0729498	0.10064	0.724861	0.468537	0.99934
ENSGALG00000003428		605.485	-0.0301306	0.110674	-0.272245	0.785433	0.99934
ENSGALG00000003429	PBX1	333.095	0.181036	0.111388	1.62528	0.104104	0.99934
ENSGALG00000003430	PMS2	138.009	-0.166123	0.161191	-1.03059	0.302731	0.99934
ENSGALG00000003432	AGXT2	19.6511	-0.519496	0.451051	-1.15174	0.249426	0.99934
ENSGALG00000003433	DPEP2	91.1504	-0.205824	0.278487	-0.739078	0.459859	0.99934
ENSGALG00000003434	C17orf75	200.454	-0.300514	0.14704	-2.04376	0.040977	0.99934
ENSGALG00000003435	PGC	2.25494	-1.87001	1.25893	-1.4854	0.137437	0.99934
ENSGALG00000003438	NUF2	263.502	0.297216	0.170945	1.73866	0.0820948	0.99934
ENSGALG00000003439	PLEKHM2	681.219	-0.00342155	0.08771	-0.0390099	0.968883	0.99934
ENSGALG00000003441	GTF3C5	100.127	-0.102908	0.161259	-0.638149	0.523377	0.99934
ENSGALG00000003443	LRRC52	13.0598	-0.251234	0.470357	-0.534136	0.593247	0.99934
ENSGALG00000003445	MGST3	300.332	-0.0703766	0.230248	-0.305655	0.759867	0.99934
ENSGALG00000003446	PRLR	178.25	-0.11117	0.205418	-0.541192	0.588375	0.99934
ENSGALG00000003447	FRS3	79.4047	-0.418137	0.221118	-1.89101	0.0586234	0.99934
ENSGALG00000003454	ZNF207	1354.37	0.165758	0.104895	1.58023	0.114055	0.99934
ENSGALG00000003456	CA12	1.45314	1.44808	1.53642	0.9425	0.345936	0.99934
ENSGALG00000003457	CNP	1409.87	-0.00325539	0.148366	-0.0219417	0.982494	0.99934
ENSGALG00000003458	CCZ1	600.544	-0.111447	0.136647	-0.815582	0.414739	0.99934
ENSGALG00000003462	OCM	0.114194	0.535304	3.53381	0.151481	0.879597	0.99934
ENSGALG00000003464		6.35023	0.369605	0.660818	0.559314	0.575947	0.99934
ENSGALG00000003466		610.277	-0.103687	0.523155	-0.198197	0.842891	0.99934
ENSGALG00000003467	BYSL	468.758	0.0938156	0.105959	0.885395	0.375944	0.99934
ENSGALG00000003470	ZMAT4	1.70989	-1.37146	1.42759	-0.960684	0.336711	0.99934
ENSGALG00000003472	VWC2L	1.61398	0.520053	1.25097	0.415719	0.677615	0.99934
ENSGALG00000003473	SFRP1	970.594	-0.076168	0.210691	-0.361516	0.717714	0.99934
ENSGALG00000003474	MED20	372.866	0.020968	0.132871	0.157807	0.874609	0.99934
ENSGALG00000003475	ACLY	831.629	0.0460849	0.136013	0.338827	0.73474	0.99934
ENSGALG00000003476	ERN1	269.518	-0.0661249	0.122507	-0.539763	0.589361	0.99934
ENSGALG00000003478	GFI1B	23.6549	0.225154	0.412294	0.546101	0.584996	0.99934
ENSGALG00000003484	BARD1	120.518	-0.0871381	0.173854	-0.501214	0.616221	0.99934
ENSGALG00000003485	CCND3	1052.5	0.0332069	0.164557	0.201796	0.840076	0.99934
ENSGALG00000003487	RAB8B	529.647	0.091439	0.129361	0.706849	0.479661	0.99934
ENSGALG00000003492	PPP1R3E	786.509	-0.0387457	0.1067	-0.363129	0.716509	0.99934
ENSGALG00000003495	ALDH9A1	2776.21	-0.0357404	0.256346	-0.139423	0.889116	0.99934
ENSGALG00000003496	TEX2	124.338	-0.0998158	0.154152	-0.647517	0.517297	0.99934
ENSGALG00000003498	TAF8	254.002	-0.157052	0.151055	-1.0397	0.29848	0.99934
ENSGALG00000003499	MAST3	410.623	-0.0727484	0.167672	-0.433872	0.664381	0.99934
ENSGALG00000003500		13.4031	0.255226	0.413906	0.616628	0.53748	0.99934
ENSGALG00000003503	MYBL2	543.141	0.0406798	0.161318	0.252171	0.800909	0.99934
ENSGALG00000003505	LACTB	205.389	0.0105642	0.156566	0.0674741	0.946204	0.99934
ENSGALG00000003507	TECPR1	113.106	-0.167738	0.178657	-0.938881	0.347792	0.99934
ENSGALG00000003509	SPACA9	0.121459	0.535143	3.53381	0.151435	0.879632	0.99934
ENSGALG00000003510	UCK2	263.478	-0.243302	0.147612	-1.64825	0.099302	0.99934
ENSGALG00000003517	ZBTB8OS	585.914	-0.104481	0.13226	-0.789969	0.429546	0.99934
ENSGALG00000003518	GPAT4	306.103	-0.140189	0.120596	-1.16247	0.245044	0.99934
ENSGALG00000003520	POLG2	72.9026	0.00760634	0.293144	0.0259474	0.979299	0.99934
ENSGALG00000003521	TPM1	11950.6	0.0499033	0.151921	0.328482	0.742547	0.99934
ENSGALG00000003522	RBBP4	2827.7	0.229995	0.140338	1.63886	0.101241	0.99934
ENSGALG00000003523	IFT52	353.653	0.13524	0.196091	0.689679	0.490396	0.99934
ENSGALG00000003526	TUBGCP2	349.32	-0.0789926	0.166523	-0.474366	0.635239	0.99934
ENSGALG00000003527	ARRDC2	203.198	-0.004259	0.158759	-0.0268268	0.978598	0.99934
ENSGALG00000003529	SYNC	167.029	0.150843	0.240207	0.627971	0.530023	0.99934
ENSGALG00000003532	DDX5	7466.26	-0.0530946	0.0978669	-0.542518	0.587462	0.99934
ENSGALG00000003533	ZNF511	46.8803	-0.0125952	0.252843	-0.0498143	0.96027	0.99934
ENSGALG00000003536	KLHL11	437.485	0.0173143	0.152507	0.113531	0.909609	0.99934
ENSGALG00000003537	SGK2	54.3726	0.265485	0.33378	0.795389	0.426387	0.99934
ENSGALG00000003539	KIAA1522	974.185	-0.0301836	0.180038	-0.167651	0.866858	0.99934
ENSGALG00000003540	CEP95	97.3244	0.184539	0.259383	0.711454	0.476803	0.99934
ENSGALG00000003547	SKP2	299.027	-0.157527	0.165294	-0.953012	0.340584	0.99934
ENSGALG00000003548	BAIAP2L1	558.848	-0.106019	0.283786	-0.373586	0.708712	0.99934
ENSGALG00000003549	MTG1	182.068	-0.0470114	0.168277	-0.279369	0.779962	0.99934
ENSGALG00000003550	ARHGAP40	9.50539	-0.0287177	0.586482	-0.0489661	0.960946	0.99934
ENSGALG00000003553	ABCA12	2.23819	1.22761	1.18706	1.03416	0.301063	0.99934
ENSGALG00000003554	OPTC	0.40613	2.05971	3.47423	0.592854	0.553279	0.99934
ENSGALG00000003558	NADK2	95.7585	0.054761	0.270086	0.202754	0.839327	0.99934
ENSGALG00000003559	ACTR5	107.568	0.226219	0.160179	1.41229	0.157865	0.99934
ENSGALG00000003560	SLC6A2	32.3438	0.0759705	0.49776	0.152625	0.878694	0.99934
ENSGALG00000003562	NPTX2	63.5153	0.104132	0.242899	0.428706	0.668137	0.99934
ENSGALG00000003563	YARS	586.727	-0.0120953	0.128908	-0.0938288	0.925245	0.99934
ENSGALG00000003566	SMURF2	97.9377	0.145319	0.174717	0.831741	0.405555	0.99934
ENSGALG00000003567	FNDC5	10.8818	-0.628291	0.517272	-1.21462	0.22451	0.99934
ENSGALG00000003568	PPP1R16B	242.643	0.18434	0.151716	1.21503	0.224354	0.99934
ENSGALG00000003569	TMEM130	33.861	0.34478	0.283657	1.21548	0.224182	0.99934
ENSGALG00000003570	ATIC	1551.33	0.159667	0.151274	1.05548	0.291206	0.99934
ENSGALG00000003572		959.225	0.0130116	0.095506	0.136239	0.891633	0.99934
ENSGALG00000003573	HPCA	0.506018	-1.43839	2.49858	-0.575684	0.564829	0.99934
ENSGALG00000003574	LPCAT2	542.382	-0.198575	0.225574	-0.880309	0.378692	0.99934
ENSGALG00000003575		59.5983	0.196241	0.238994	0.821113	0.411582	0.99934
ENSGALG00000003578	FN1	1762.28	-0.150626	0.236899	-0.635826	0.52489	0.99934
ENSGALG00000003580	MMP2	1898.07	0.173321	0.178814	0.969281	0.332405	0.99934
ENSGALG00000003582	SLC1A3	1.44058	1.50183	1.85865	0.808022	0.419078	0.99934
ENSGALG00000003584	KPNA2	844.383	0.0454624	0.167361	0.271643	0.785896	0.99934
ENSGALG00000003588	IRX5	0.133739	-0.882005	3.53381	-0.24959	0.802904	0.99934
ENSGALG00000003589	VTN	64.3043	-0.248846	0.354118	-0.70272	0.48223	0.99934
ENSGALG00000003590		16.0479	-0.188419	0.43404	-0.434105	0.664212	0.99934
ENSGALG00000003594	ANK1	28.7823	0.346064	0.502066	0.68928	0.490647	0.99934
ENSGALG00000003595		1.10494	0.132452	1.62026	0.0817475	0.934847	0.99934
ENSGALG00000003596	TRRAP	892.468	-0.134105	0.137982	-0.971903	0.331099	0.99934
ENSGALG00000003597	AK2	1070.89	-0.0377445	0.10466	-0.36064	0.718369	0.99934
ENSGALG00000003601	ATP2B4	1431.67	-0.16234	0.141903	-1.14402	0.252615	0.99934
ENSGALG00000003602	RPGRIP1L	33.384	-0.31077	0.293905	-1.05738	0.290336	0.99934
ENSGALG00000003604	SLC46A1	179.702	-0.354812	0.291489	-1.21724	0.223513	0.99934
ENSGALG00000003605		832.912	-0.231231	0.269777	-0.857119	0.391379	0.99934
ENSGALG00000003614	AZIN2	46.8003	-0.0333808	0.26459	-0.126161	0.899605	0.99934
ENSGALG00000003624	KLHL10	13.3552	0.538397	0.477059	1.12857	0.259077	0.99934
ENSGALG00000003625	NDUFS5	954.989	-0.0308377	0.125391	-0.245932	0.805735	0.99934
ENSGALG00000003628	TLN2	128.35	-0.257425	0.192	-1.34076	0.18	0.99934
ENSGALG00000003631	CPLANE1	178.709	-0.357466	0.240523	-1.4862	0.137226	0.99934
ENSGALG00000003634	PTEN	1099.19	0.0447288	0.112333	0.398181	0.690497	0.99934
ENSGALG00000003636	FBLIM1	69.5204	-0.380652	0.306136	-1.24341	0.213716	0.99934
ENSGALG00000003641	KAT6A	946.614	0.129612	0.129421	1.00147	0.316598	0.99934
ENSGALG00000003642	PDGFA	175.33	-0.0581824	0.182035	-0.319623	0.749254	0.99934
ENSGALG00000003644		8.62107	0.347718	0.709386	0.490168	0.624015	0.99934
ENSGALG00000003645		176.602	-0.329925	0.137596	-2.39777	0.0164951	0.99934
ENSGALG00000003647	SLC13A2	188.467	-1.41882	0.795416	-1.78375	0.0744646	0.99934
ENSGALG00000003648	SVIP	37.8564	0.156253	0.269095	0.580661	0.561469	0.99934
ENSGALG00000003650	NOL11	421.374	-0.0062522	0.131589	-0.0475129	0.962104	0.99934
ENSGALG00000003651	NT5C3B	744.872	0.152838	0.11072	1.38039	0.167465	0.99934
ENSGALG00000003652	ATAD1	788.83	-0.100669	0.098019	-1.02704	0.304404	0.99934
ENSGALG00000003655	GAS2	7.95481	-0.290354	0.577192	-0.503046	0.614932	0.99934
ENSGALG00000003657	UNC119	11.4655	0.622151	0.524789	1.18553	0.23581	0.99934
ENSGALG00000003658	DHX35	74.038	0.461037	0.205194	2.24684	0.0246504	0.99934
ENSGALG00000003660	FANCF	14.5432	0.260268	0.396811	0.655901	0.511888	0.99934
ENSGALG00000003661	SETX	912.158	0.0763345	0.0945598	0.807262	0.419516	0.99934
ENSGALG00000003663	RBL2	497.46	0.0328676	0.121961	0.269493	0.78755	0.99934
ENSGALG00000003665	PIGS	388.121	-0.0945149	0.153247	-0.616749	0.5374	0.99934
ENSGALG00000003670	MAFB	650.627	0.0803385	0.160633	0.500137	0.616979	0.99934
ENSGALG00000003672	UBLCP1	252.698	0.0177142	0.120178	0.1474	0.882816	0.99934
ENSGALG00000003674	DHTKD1	53.7044	0.182773	0.274577	0.665652	0.505633	0.99934
ENSGALG00000003675	PRKAR1B	217.904	-0.109664	0.136556	-0.803074	0.421932	0.99934
ENSGALG00000003677	NTNG2	34.8381	0.014178	0.280838	0.0504847	0.959736	0.99934
ENSGALG00000003681	TOP1	1146.89	0.124707	0.105346	1.18379	0.236497	0.99934
ENSGALG00000003682	ARL6IP4	274.591	-0.0631089	0.125821	-0.501576	0.615966	0.99934
ENSGALG00000003683	MED27	216.714	0.125884	0.146181	0.861153	0.389154	0.99934
ENSGALG00000003684		24.4161	0.328065	0.323891	1.01289	0.311115	0.99934
ENSGALG00000003687	OGFOD2	72.3591	-0.17845	0.266119	-0.670562	0.5025	0.99934
ENSGALG00000003688	NUP155	503.513	-0.160734	0.258311	-0.622248	0.533779	0.99934
ENSGALG00000003689	PAPSS2	207.289	-0.327674	0.292069	-1.12191	0.261903	0.99934
ENSGALG00000003690	KRT14	14.0042	0.783753	0.524645	1.49387	0.135209	0.99934
ENSGALG00000003691	RNF145	389.211	-0.120932	0.146128	-0.827574	0.407912	0.99934
ENSGALG00000003693	MACF1	2480.62	-0.0471282	0.14449	-0.326169	0.744296	0.99934
ENSGALG00000003695	MINPP1	63.6987	-0.0677193	0.235021	-0.288142	0.773238	0.99934
ENSGALG00000003696		231.847	0.061951	0.139027	0.445603	0.655884	0.99934
ENSGALG00000003699	EBF1	80.1472	0.313131	0.233008	1.34387	0.178992	0.99934
ENSGALG00000003701	SGMS1	301.993	-0.0693189	0.109535	-0.632848	0.526833	0.99934
ENSGALG00000003702	CLINT1	1494.7	-0.0968746	0.109032	-0.888499	0.374272	0.99934
ENSGALG00000003703	USE1	162.87	0.116886	0.161076	0.725658	0.468049	0.99934
ENSGALG00000003705	VPS13C	399.816	-0.207549	0.153952	-1.34814	0.177613	0.99934
ENSGALG00000003708	WDR70	303.659	-0.142188	0.312886	-0.454439	0.649513	0.99934
ENSGALG00000003709	PLAT	92.1649	-0.0971421	0.189353	-0.513021	0.607937	0.99934
ENSGALG00000003712	RAPGEF1	983.911	0.0116184	0.0962272	0.120739	0.903898	0.99934
ENSGALG00000003713		0.133818	-0.883245	3.53381	-0.249941	0.802633	0.99934
ENSGALG00000003716	GDNF	3.1203	-1.46863	1.03372	-1.42072	0.155398	0.99934
ENSGALG00000003717	MYO9B	1697.68	0.0147001	0.139905	0.105072	0.916319	0.99934
ENSGALG00000003720	FANCD2	252.199	-0.13052	0.179196	-0.728367	0.466389	0.99934
ENSGALG00000003722	THG1L	191.171	0.0491742	0.186799	0.263246	0.792361	0.99934
ENSGALG00000003726	EGFLAM	40.3062	0.148479	0.398568	0.372532	0.709497	0.99934
ENSGALG00000003727	HAUS8	62.3326	0.379228	0.248346	1.52701	0.126757	0.99934
ENSGALG00000003731	FBXO42	409.345	0.0255438	0.105347	0.242474	0.808413	0.99934
ENSGALG00000003732	UCK1	482.554	-0.0310551	0.102962	-0.301618	0.762943	0.99934
ENSGALG00000003733	LIFR	125.732	-0.00920923	0.230789	-0.0399032	0.96817	0.99934
ENSGALG00000003734	SZRD1	548.982	-0.0547311	0.103594	-0.528326	0.597273	0.99934
ENSGALG00000003736	ABCB9	68.0135	-0.141885	0.297001	-0.477725	0.632846	0.99934
ENSGALG00000003738	EMC3	422.574	-0.152829	0.147354	-1.03716	0.299661	0.99934
ENSGALG00000003741	MYO18A	1232.11	0.0355436	0.143887	0.247024	0.804889	0.99934
ENSGALG00000003742	CPAMD8	61.6616	-0.0867851	0.346417	-0.250522	0.802184	0.99934
ENSGALG00000003743	VPS37B	241.899	0.0091879	0.174035	0.0527933	0.957897	0.99934
ENSGALG00000003744	ADAM19	118.477	0.280728	0.18357	1.52927	0.126199	0.99934
ENSGALG00000003745	NECAP2	1069.62	0.140331	0.138603	1.01247	0.311315	0.99934
ENSGALG00000003747		185.697	-0.150827	0.139316	-1.08263	0.278974	0.99934
ENSGALG00000003748	ANO5	578.518	-0.0304834	0.142509	-0.213905	0.830621	0.99934
ENSGALG00000003750	PLCG1	710.886	-0.0541559	0.128876	-0.420216	0.674328	0.99934
ENSGALG00000003751		0.267754	-0.212258	3.53381	-0.0600648	0.952104	0.99934
ENSGALG00000003753	CYLD	163.838	0.128077	0.168618	0.759572	0.44751	0.99934
ENSGALG00000003757	POMT1	192.692	0.0173093	0.179437	0.096465	0.923151	0.99934
ENSGALG00000003758	MREG	37.3051	0.138063	0.270672	0.510074	0.61	0.99934
ENSGALG00000003759	RORA	83.9196	-0.109292	0.242355	-0.450959	0.652019	0.99934
ENSGALG00000003765	A1CF	136.473	0.0875133	0.325583	0.268789	0.788092	0.99934
ENSGALG00000003766	KIAA0100	692.104	-0.0260539	0.0939152	-0.27742	0.781458	0.99934
ENSGALG00000003767	NKD1	64.3405	0.286744	0.274983	1.04277	0.297056	0.99934
ENSGALG00000003770	ANXA2	2027.06	-0.211028	0.178995	-1.17896	0.238414	0.99934
ENSGALG00000003771	SIN3B	343.276	0.124716	0.122365	1.01922	0.3081	0.99934
ENSGALG00000003774	ATP13A2	1179.89	-0.38279	0.225099	-1.70054	0.0890294	0.99934
ENSGALG00000003775	RICTOR	257.537	-0.392026	0.242527	-1.61642	0.106003	0.99934
ENSGALG00000003777	NELL1	4.46492	-0.752125	0.777282	-0.967635	0.333227	0.99934
ENSGALG00000003778	TMEM38A	202.791	-0.0405953	0.128511	-0.315889	0.752087	0.99934
ENSGALG00000003781	SUN1	400.252	0.0231135	0.110717	0.208762	0.834634	0.99934
ENSGALG00000003786	BRD7	576.254	-0.0934161	0.11525	-0.810549	0.417625	0.99934
ENSGALG00000003788	BNIP2	416.199	0.0848306	0.157607	0.538242	0.59041	0.99934
ENSGALG00000003789		36.4306	0.21807	0.275853	0.790528	0.429219	0.99934
ENSGALG00000003792	FYB	590.541	-0.0300326	0.220144	-0.136422	0.891487	0.99934
ENSGALG00000003793	GTF2A2	149.515	0.1972	0.219882	0.896845	0.369801	0.99934
ENSGALG00000003794	SLC35E1	446.547	-0.0606883	0.131832	-0.460347	0.645267	0.99934
ENSGALG00000003795	DENR	207.446	-0.00621996	0.120224	-0.0517362	0.958739	0.99934
ENSGALG00000003798	GET4	592.033	0.00401218	0.0973827	0.0412001	0.967136	0.99934
ENSGALG00000003799	USP4	706.913	-0.00811439	0.100789	-0.0805088	0.935833	0.99934
ENSGALG00000003800	PABPC4	117.005	-0.108583	0.166535	-0.65201	0.514395	0.99934
ENSGALG00000003802	OTUD7A	98.0739	0.0115567	0.274985	0.0420266	0.966477	0.99934
ENSGALG00000003803	DAB2	150.779	0.413961	0.255459	1.62046	0.105133	0.99934
ENSGALG00000003805		69.565	0.0131695	0.243497	0.0540847	0.956868	0.99934
ENSGALG00000003806	RHOA	8171.35	-0.0194711	0.0804283	-0.242092	0.808709	0.99934
ENSGALG00000003807	GPN3	237.496	-0.13594	0.173252	-0.784635	0.432668	0.99934
ENSGALG00000003812	UBE2F	275.605	-0.0296489	0.178625	-0.165984	0.86817	0.99934
ENSGALG00000003814	DKK1	0.285949	-1.68216	3.52697	-0.476943	0.633403	0.99934
ENSGALG00000003815	RPN2	2645.25	-0.0930963	0.133272	-0.698543	0.484837	0.99934
ENSGALG00000003816	NT5C1A	13.2711	0.342927	0.421413	0.813754	0.415786	0.99934
ENSGALG00000003818	CYFIP2	758.624	0.129245	0.171402	0.754045	0.450822	0.99934
ENSGALG00000003819		207.749	-0.171813	0.148667	-1.1557	0.247806	0.99934
ENSGALG00000003820	ARPC3	1312.76	0.0345078	0.116562	0.296048	0.767193	0.99934
ENSGALG00000003821	RAMP1	94.8609	0.211931	0.238279	0.889421	0.373777	0.99934
ENSGALG00000003824	CHERP	725.493	0.0639115	0.0941316	0.678959	0.497164	0.99934
ENSGALG00000003826	ANAPC7	307.138	-0.0633722	0.157098	-0.403394	0.686659	0.99934
ENSGALG00000003829	HPCAL4	5.24207	-0.95965	0.700363	-1.37022	0.170619	0.99934
ENSGALG00000003832	TEX264	725.144	-0.151608	0.162222	-0.93457	0.35001	0.99934
ENSGALG00000003833	CACNA1E	78.7632	-0.424366	0.32287	-1.31436	0.188727	0.99934
ENSGALG00000003836		0.977917	-0.860645	1.68769	-0.509956	0.610082	0.99934
ENSGALG00000003837	ADCY7	388.146	0.157496	0.18635	0.845164	0.39802	0.99934
ENSGALG00000003838		13.5284	-0.0419831	0.488196	-0.0859966	0.931469	0.99934
ENSGALG00000003839	GRM2	8.0663	0.0473547	0.658868	0.0718729	0.942703	0.99934
ENSGALG00000003841		12.4219	-0.237908	0.434679	-0.547319	0.58416	0.99934
ENSGALG00000003842	GHRH	11.6348	-0.0111753	0.551537	-0.0202621	0.983834	0.99934
ENSGALG00000003845	MKNK2	252.15	-0.00987869	0.191985	-0.0514556	0.958962	0.99934
ENSGALG00000003849	TRPM1	9.26994	0.0741591	0.845953	0.0876633	0.930144	0.99934
ENSGALG00000003851	TRIT1	151.765	0.081156	0.164069	0.494646	0.62085	0.99934
ENSGALG00000003854	IFT81	94.1674	-0.0222423	0.22806	-0.0975286	0.922307	0.99934
ENSGALG00000003855	SRC	228.736	0.0201111	0.161668	0.124397	0.901001	0.99934
ENSGALG00000003857		10.1301	-0.029613	0.520317	-0.0569133	0.954614	0.99934
ENSGALG00000003859	KRT222	3.41991	-0.460148	1.00942	-0.455854	0.648495	0.99934
ENSGALG00000003860	MID2	65.3422	-0.0173759	0.304597	-0.0570454	0.954509	0.99934
ENSGALG00000003861		371.091	-0.0440058	0.107581	-0.409047	0.682505	0.99934
ENSGALG00000003862	LRRFIP1	582.474	0.0727849	0.112832	0.645074	0.518879	0.99934
ENSGALG00000003863	P2RX7	947.325	0.0187532	0.198982	0.0942457	0.924914	0.99934
ENSGALG00000003870	MED7	199.852	-0.10151	0.164441	-0.617303	0.537035	0.99934
ENSGALG00000003875	ABL1	564.612	-0.0666875	0.135924	-0.490625	0.623692	0.99934
ENSGALG00000003876	TIMD4	692.252	-0.120132	0.31607	-0.380082	0.703885	0.99934
ENSGALG00000003878	PIN4	583.015	-0.0839268	0.114142	-0.735281	0.462169	0.99934
ENSGALG00000003879	MFSD2A	178.146	-0.0382028	0.223266	-0.171109	0.864138	0.99934
ENSGALG00000003880	STX10	555.405	-0.0872877	0.138699	-0.629332	0.529132	0.99934
ENSGALG00000003881	ERCC6L	147.769	-0.0472264	0.189422	-0.249318	0.803115	0.99934
ENSGALG00000003882	SMARCE1	1374.55	0.0448983	0.0953877	0.470692	0.637861	0.99934
ENSGALG00000003883	MTMR10	1319.72	0.0769772	0.0940575	0.818406	0.413125	0.99934
ENSGALG00000003885		14.9459	-0.630388	0.473366	-1.33171	0.182955	0.99934
ENSGALG00000003886	SGCD	41.162	0.310613	0.271258	1.14508	0.252175	0.99934
ENSGALG00000003891	ZNF423	313.454	0.153866	0.177441	0.86714	0.385865	0.99934
ENSGALG00000003893	XPR1	1237.58	-0.260758	0.164261	-1.58746	0.112408	0.99934
ENSGALG00000003899	RAB17	150.817	0.225152	0.233249	0.965284	0.334403	0.99934
ENSGALG00000003901	P2RX4	639.54	-0.114407	0.177118	-0.645936	0.518321	0.99934
ENSGALG00000003904	MLPH	7.94352	0.147784	0.780319	0.18939	0.849787	0.99934
ENSGALG00000003906	MPHOSPH10	246.991	0.0243172	0.165797	0.146669	0.883393	0.99934
ENSGALG00000003907	N4BP1	598.58	0.0622523	0.101996	0.610344	0.541634	0.99934
ENSGALG00000003908	SLC6A5	0.379912	0.566213	2.69786	0.209875	0.833765	0.99934
ENSGALG00000003909	PIGT	458.006	-0.179461	0.103574	-1.73269	0.0831513	0.99934
ENSGALG00000003911	CACNG5	0.123094	0.566869	3.53381	0.160413	0.872556	0.99934
ENSGALG00000003913	MCEE	84.0719	0.292041	0.208111	1.4033	0.160528	0.99934
ENSGALG00000003914	CALR3	0.89487	-2.43626	1.70789	-1.42648	0.153731	0.99934
ENSGALG00000003916	SIAH1	157.314	-0.142497	0.166345	-0.856639	0.391644	0.99934
ENSGALG00000003919	MRPL22	326.918	0.0209924	0.140654	0.149248	0.881358	0.99934
ENSGALG00000003920		374.862	-0.0351192	0.146048	-0.240463	0.809972	0.99934
ENSGALG00000003921	DBNDD2	323.589	-0.153226	0.153669	-0.997117	0.318708	0.99934
ENSGALG00000003922	TOP2A	1187.04	0.086731	0.209071	0.41484	0.678259	0.99934
ENSGALG00000003923	COL6A3	1279.28	-0.152104	0.26613	-0.571541	0.567633	0.99934
ENSGALG00000003924	ACBD6	211.613	-0.0964902	0.1509	-0.639433	0.522541	0.99934
ENSGALG00000003925	MYPN	0.115371	-0.790798	3.53381	-0.22378	0.822928	0.99934
ENSGALG00000003928	LHX3	0.123187	-0.883541	3.53381	-0.250025	0.802568	0.99934
ENSGALG00000003929	SYS1	134.843	0.152018	0.172291	0.882336	0.377595	0.99934
ENSGALG00000003930	APBA2	29.7527	-0.0849978	0.332135	-0.255914	0.798017	0.99934
ENSGALG00000003932	SDC4	2203	0.0150191	0.166705	0.0900942	0.928212	0.99934
ENSGALG00000003933	QSOX1	1057.98	0.109598	0.147003	0.745553	0.455938	0.99934
ENSGALG00000003935	PBLD	52.2929	0.0265264	0.336914	0.0787334	0.937245	0.99934
ENSGALG00000003936	PPT1	842.766	-0.050359	0.180374	-0.279192	0.780097	0.99934
ENSGALG00000003937	GEMIN5	359.589	0.0210862	0.141593	0.148921	0.881616	0.99934
ENSGALG00000003939	KLF2	1056.54	-0.0789836	0.169214	-0.466769	0.640665	0.99934
ENSGALG00000003941	FUBP3	542.084	0.133238	0.0910137	1.46393	0.143213	0.99934
ENSGALG00000003942	LONP2	675.977	0.0977909	0.16123	0.606529	0.544164	0.99934
ENSGALG00000003944	FAM189A1	20.0687	-0.388356	0.371709	-1.04478	0.296123	0.99934
ENSGALG00000003947	HNRNPH3	3011.38	0.0795321	0.0906794	0.87707	0.380449	0.99934
ENSGALG00000003948	ALAS1	709.886	-0.0729024	0.201238	-0.362269	0.717151	0.99934
ENSGALG00000003950	CNOT8	573.731	-0.0754767	0.111722	-0.675574	0.499311	0.99934
ENSGALG00000003952	RBPJL	0.249563	1.32863	3.52842	0.376552	0.706507	0.99934
ENSGALG00000003955	CEP350	410.068	0.0451278	0.154695	0.291722	0.770499	0.99934
ENSGALG00000003958	PRMT3	241.517	-0.209311	0.148515	-1.40936	0.15873	0.99934
ENSGALG00000003959	AP1M1	542.77	0.0261481	0.11146	0.234597	0.814522	0.99934
ENSGALG00000003965	LEUTX	0.112648	0.566561	3.53381	0.160326	0.872624	0.99934
ENSGALG00000003966	RPL23A	5908.41	0.122981	0.149137	0.82462	0.409588	0.99934
ENSGALG00000003969	EMC1	813.889	-0.0304012	0.117144	-0.25952	0.795234	0.99934
ENSGALG00000003972	FAXDC2	26.3819	-0.399131	0.453438	-0.880232	0.378734	0.99934
ENSGALG00000003973	TLCD1	179.897	0.0778661	0.180032	0.432514	0.665368	0.99934
ENSGALG00000003976	BCORL1	205.681	-0.0090387	0.146604	-0.0616537	0.950839	0.99934
ENSGALG00000003977	TWF2	1763.55	0.0695464	0.145804	0.476984	0.633373	0.99934
ENSGALG00000003979	NEK8	90.1453	-0.175492	0.234256	-0.749146	0.453769	0.99934
ENSGALG00000003980	IQCA1	1.97631	-0.164071	1.28029	-0.128151	0.898029	0.99934
ENSGALG00000003985	TARSL2	296.977	0.0873284	0.127733	0.68368	0.494177	0.99934
ENSGALG00000003986	PITHD1	296.205	-0.120707	0.136804	-0.882335	0.377595	0.99934
ENSGALG00000003987	TRAF4	156.968	-0.128169	0.14914	-0.859388	0.390127	0.99934
ENSGALG00000003990		24.5811	-0.245815	0.358546	-0.685588	0.492973	0.99934
ENSGALG00000003991	MRTO4	312.895	0.152805	0.121418	1.25851	0.208208	0.99934
ENSGALG00000003995	ERAL1	129.098	-0.207986	0.171223	-1.21471	0.224477	0.99934
ENSGALG00000003999	NAV2	405.814	0.255376	0.155573	1.64151	0.100691	0.99934
ENSGALG00000004002	LYPLA2	693.276	-0.00493043	0.116292	-0.042397	0.966182	0.99934
ENSGALG00000004003	AIFM1	728.434	-0.0632795	0.110723	-0.571514	0.567651	0.99934
ENSGALG00000004004	PHKB	738.149	-0.0773553	0.109225	-0.708217	0.47881	0.99934
ENSGALG00000004005	AKR7L	1853.75	-0.131821	0.258232	-0.510477	0.609718	0.99934
ENSGALG00000004009		62.6548	-0.166181	0.21413	-0.776076	0.437704	0.99934
ENSGALG00000004017	TOR1AIP2	432.042	-0.0866213	0.195855	-0.442273	0.658292	0.99934
ENSGALG00000004019	MARS2	102.587	0.225503	0.201309	1.12019	0.262634	0.99934
ENSGALG00000004028	MATN4	0.113334	0.564592	3.53381	0.159769	0.873063	0.99934
ENSGALG00000004033	GALNT10	93.0628	-0.0761585	0.208363	-0.365509	0.714732	0.99934
ENSGALG00000004034	CAPZB	2366.61	0.0419588	0.0922258	0.454958	0.64914	0.99934
ENSGALG00000004035	CRYBA1	4.58828	-0.53861	0.78499	-0.686137	0.492627	0.99934
ENSGALG00000004037	DNA2	144.609	-0.0530147	0.18516	-0.286319	0.774634	0.99934
ENSGALG00000004038	ADAL	102.89	-0.15158	0.266014	-0.569818	0.568801	0.99934
ENSGALG00000004039	MINOS1	806.192	0.00689161	0.149074	0.0462296	0.963127	0.99934
ENSGALG00000004040	MFAP3	1137.92	0.00478065	0.076964	0.0621154	0.950471	0.99934
ENSGALG00000004042	NUFIP2	193.135	0.0316752	0.130446	0.242822	0.808143	0.99934
ENSGALG00000004044	CSRP3	0.357549	1.87564	3.29977	0.568414	0.569754	0.99934
ENSGALG00000004045	AGAP1	181.535	0.129359	0.180271	0.717585	0.473013	0.99934
ENSGALG00000004046	LARP6	53.5344	0.00825603	0.228357	0.036154	0.97116	0.99934
ENSGALG00000004047	GALE	556.783	-0.268524	0.147651	-1.81864	0.0689662	0.99934
ENSGALG00000004048	PTPRS	693.667	-0.180052	0.168462	-1.0688	0.285159	0.99934
ENSGALG00000004049	ITFG1	471.114	-0.127771	0.155128	-0.823651	0.410138	0.99934
ENSGALG00000004055	C7orf50	109.38	-0.171794	0.193272	-0.88887	0.374073	0.99934
ENSGALG00000004057	HMGCL	312.193	-0.0372469	0.145616	-0.255789	0.798114	0.99934
ENSGALG00000004058	GPR146	119.418	-0.0550905	0.18589	-0.296361	0.766954	0.99934
ENSGALG00000004059	LRRC49	7.15464	-0.464735	0.596931	-0.778541	0.43625	0.99934
ENSGALG00000004063	SLC25A14	316.652	-0.0827022	0.111061	-0.744653	0.456482	0.99934
ENSGALG00000004064	GPER1	3.56117	-1.48142	0.889999	-1.66452	0.0960086	0.99934
ENSGALG00000004065	SLC25A16	139.673	-0.136728	0.168334	-0.812245	0.416651	0.99934
ENSGALG00000004066	HTR6	7.80832	-0.39237	0.640455	-0.612642	0.540113	0.99934
ENSGALG00000004068	FAM114A2	281.714	-0.045235	0.12787	-0.353757	0.723521	0.99934
ENSGALG00000004069	GPR119	0.799017	-2.23141	1.96566	-1.13519	0.256294	0.99934
ENSGALG00000004070	MICALL2	483.986	-0.0695493	0.108893	-0.638692	0.523023	0.99934
ENSGALG00000004071	NETO2	8.03768	-0.425643	0.619043	-0.687582	0.491716	0.99934
ENSGALG00000004074	KCNS1	2.03576	-1.73481	1.17346	-1.47837	0.139308	0.99934
ENSGALG00000004078		113.362	-0.0418572	0.350486	-0.119426	0.904938	0.99934
ENSGALG00000004079	ENOX2	472.78	0.130031	0.0911449	1.42664	0.153683	0.99934
ENSGALG00000004081	TMCO4	85.9318	0.18256	0.253698	0.719598	0.471772	0.99934
ENSGALG00000004082	TAOK1	439.954	0.0261524	0.124435	0.210169	0.833536	0.99934
ENSGALG00000004083	GRIA1	3.61151	0.414263	0.781684	0.529963	0.596138	0.99934
ENSGALG00000004085	ZDHHC13	318.271	-0.173249	0.136307	-1.27102	0.203722	0.99934
ENSGALG00000004087	THSD4	76.6183	0.198764	0.26559	0.748387	0.454227	0.99934
ENSGALG00000004088	FNBP1	1376.75	0.111204	0.131103	0.848221	0.396315	0.99934
ENSGALG00000004096	CHRNA7	14.1731	-0.175193	0.501599	-0.349268	0.726888	0.99934
ENSGALG00000004097	LRRC38	48.9092	-0.0188691	0.241534	-0.078122	0.937731	0.99934
ENSGALG00000004098	STK4	826.775	0.153409	0.100307	1.5294	0.126166	0.99934
ENSGALG00000004103	FAM81A	9.09457	0.203307	0.628998	0.323223	0.746526	0.99934
ENSGALG00000004104	INTS1	622.63	-0.0498957	0.122111	-0.40861	0.682826	0.99934
ENSGALG00000004106	DHCR7	160.256	0.186633	0.174411	1.07007	0.284586	0.99934
ENSGALG00000004107	ITM2A	6329.71	0.0227146	0.101495	0.2238	0.822913	0.99934
ENSGALG00000004108		343.882	0.0458212	0.175308	0.261375	0.793804	0.99934
ENSGALG00000004110		326.977	-0.199993	0.140886	-1.41953	0.155744	0.99934
ENSGALG00000004112	FUCA1	391.108	-0.0021373	0.202674	-0.0105455	0.991586	0.99934
ENSGALG00000004113		64.4985	-0.133839	0.290821	-0.460209	0.645366	0.99934
ENSGALG00000004115	DNAJA2	1207.36	0.037469	0.102828	0.364385	0.715571	0.99934
ENSGALG00000004116	TRPM8	22.8474	-0.582023	0.485142	-1.1997	0.230257	0.99934
ENSGALG00000004120	CNR2	4.49638	-0.625398	0.82203	-0.760797	0.446778	0.99934
ENSGALG00000004121	LPAR4	112.743	-0.0414435	0.172137	-0.240759	0.809742	0.99934
ENSGALG00000004122	PNRC2	2294.33	0.00233162	0.134897	0.0172845	0.98621	0.99934
ENSGALG00000004123	PABPC1L	36.413	-0.250594	0.28559	-0.877461	0.380236	0.99934
ENSGALG00000004127		16.3573	-0.243414	0.424117	-0.573931	0.566014	0.99934
ENSGALG00000004128	CYSLTR1	122.847	0.0133463	0.185905	0.0717913	0.942768	0.99934
ENSGALG00000004129	SPP2	3.4707	-1.18754	0.892574	-1.33047	0.183364	0.99934
ENSGALG00000004133	SRSF10	734.302	0.0736435	0.0946697	0.777899	0.436629	0.99934
ENSGALG00000004140	SH3BP4	110.681	-0.0353573	0.161473	-0.218968	0.826675	0.99934
ENSGALG00000004141	LBFABP	0.378287	0.51045	3.29607	0.154866	0.876927	0.99934
ENSGALG00000004143	YWHAB	4094.96	0.0319386	0.0740031	0.431585	0.666043	0.99934
ENSGALG00000004144		370.023	0.05233	0.134803	0.388197	0.69787	0.99934
ENSGALG00000004146	RIMS4	2.85745	1.69414	1.19683	1.41552	0.156915	0.99934
ENSGALG00000004150	MYO1E	619.866	0.10178	0.180521	0.563811	0.572883	0.99934
ENSGALG00000004152	C9orf78	259.825	-0.156337	0.11811	-1.32365	0.185619	0.99934
ENSGALG00000004153	NADSYN1	102.906	-0.218018	0.199301	-1.09392	0.273992	0.99934
ENSGALG00000004155	MYOM3	11.5857	0.182569	0.463117	0.394218	0.69342	0.99934
ENSGALG00000004156	KIF1BP	373.112	-0.010666	0.125208	-0.0851863	0.932113	0.99934
ENSGALG00000004160	G3BP1	1752.61	0.0660933	0.108563	0.608804	0.542654	0.99934
ENSGALG00000004161	CCNB1	582.307	0.132252	0.140983	0.93807	0.348209	0.99934
ENSGALG00000004162	SLC16A6	56.5172	-0.110093	0.226363	-0.486357	0.626714	0.99934
ENSGALG00000004165	TOR1A	558.805	0.0344237	0.124844	0.275734	0.782752	0.99934
ENSGALG00000004166	VPS51	411.085	-0.121919	0.110107	-1.10727	0.268175	0.99934
ENSGALG00000004167		1777.56	0.0212244	0.123972	0.171203	0.864064	0.99934
ENSGALG00000004168	FEM1A	476.077	0.104635	0.121289	0.862693	0.388306	0.99934
ENSGALG00000004169		949.346	-0.0676978	0.163689	-0.413577	0.679184	0.99934
ENSGALG00000004170	ADA	1119.83	0.0771699	0.13092	0.589442	0.555565	0.99934
ENSGALG00000004171	RNF111	290.257	0.182058	0.109829	1.65765	0.0973876	0.99934
ENSGALG00000004172	BET1L	492.543	-0.0761578	0.0953372	-0.798825	0.424392	0.99934
ENSGALG00000004173		0.225734	1.26879	3.53129	0.359299	0.719371	0.99934
ENSGALG00000004174	VPS26A	727.093	-0.0332423	0.129383	-0.25693	0.797233	0.99934
ENSGALG00000004176	ATOX1	439.11	-0.0789262	0.101804	-0.775279	0.438175	0.99934
ENSGALG00000004179	ANAPC5	186.861	0.0787152	0.161022	0.488848	0.624949	0.99934
ENSGALG00000004180	TOR1B	596.17	0.0501903	0.123367	0.406836	0.684128	0.99934
ENSGALG00000004184	SPARC	6180.75	0.136781	0.188831	0.724359	0.468845	0.99934
ENSGALG00000004186	NSRP1	214.327	0.114559	0.151131	0.758014	0.448443	0.99934
ENSGALG00000004189	MAFK	253.079	-0.0203898	0.171866	-0.118638	0.905562	0.99934
ENSGALG00000004190	RNF34	468.655	0.098979	0.112854	0.877053	0.380458	0.99934
ENSGALG00000004191	RIC8A	474.847	0.024749	0.12559	0.197062	0.843779	0.99934
ENSGALG00000004192	SLTM	152.313	0.0201131	0.160821	0.125065	0.900472	0.99934
ENSGALG00000004193	ARSG	111.152	0.0519758	0.194006	0.267908	0.78877	0.99934
ENSGALG00000004195	KIF4B	611.892	0.0350302	0.130219	0.26901	0.787922	0.99934
ENSGALG00000004196	UGT1A1	2729.58	-0.191823	0.225645	-0.85011	0.395264	0.99934
ENSGALG00000004197	SUPV3L1	284.294	0.0729293	0.148838	0.489991	0.62414	0.99934
ENSGALG00000004198	PDZD11	379.184	-0.0916826	0.113334	-0.808958	0.418539	0.99934
ENSGALG00000004199	TMEM184A	229.658	-0.200382	0.207386	-0.966227	0.333931	0.99934
ENSGALG00000004200	DPP9	466.402	-0.00747758	0.130167	-0.0574461	0.95419	0.99934
ENSGALG00000004203	PSMG3	248.387	0.214964	0.20421	1.05266	0.292495	0.99934
ENSGALG00000004204	MINDY2	627.509	-0.131936	0.121839	-1.08287	0.278864	0.99934
ENSGALG00000004205	SOAT1	219.361	-0.0698646	0.130884	-0.533789	0.593488	0.99934
ENSGALG00000004209	ELFN1	4.77112	0.441628	0.7334	0.602166	0.547064	0.99934
ENSGALG00000004212	ADAM10	2740.51	0.0548888	0.085625	0.641037	0.521499	0.99934
ENSGALG00000004215	WIPI1	321.961	0.0279912	0.157771	0.177417	0.859181	0.99934
ENSGALG00000004216	TOR3A	47.6888	-0.322072	0.233556	-1.37899	0.167897	0.99934
ENSGALG00000004220	SERINC3	2193.05	-0.0518645	0.129153	-0.401574	0.687998	0.99934
ENSGALG00000004221	IL22RA1	562.458	-0.0207008	0.22485	-0.0920647	0.926647	0.99934
ENSGALG00000004222	HK1	945.404	0.0685726	0.132038	0.519341	0.603523	0.99934
ENSGALG00000004224	MAD1L1	209.81	0.0319415	0.160287	0.199278	0.842046	0.99934
ENSGALG00000004225	KDM2B	211.069	0.0754996	0.133286	0.566449	0.571088	0.99934
ENSGALG00000004227	FAM20B	447.92	-0.0463376	0.151661	-0.305534	0.75996	0.99934
ENSGALG00000004228	USP40	148.582	0.126393	0.158545	0.797207	0.425331	0.99934
ENSGALG00000004231		147.21	0.196328	0.200202	0.980649	0.326766	0.99934
ENSGALG00000004234	PGGHG	45.1551	0.0294806	0.239642	0.123019	0.902092	0.99934
ENSGALG00000004236	TRAF3IP1	116.158	0.0750176	0.171354	0.437794	0.661536	0.99934
ENSGALG00000004237	PRKAR1A	2190.82	-0.0586362	0.102833	-0.570206	0.568538	0.99934
ENSGALG00000004238	MRM2	79.1771	-0.0988099	0.220587	-0.447941	0.654196	0.99934
ENSGALG00000004239	IFITM5	109.537	0.387251	0.280558	1.38029	0.167498	0.99934
ENSGALG00000004240	ORAI1	369.974	0.0607822	0.12241	0.496547	0.619509	0.99934
ENSGALG00000004243		1981.71	-0.478208	0.487716	-0.980505	0.326837	0.99934
ENSGALG00000004244	TTPAL	240.672	0.144779	0.119509	1.21146	0.22572	0.99934
ENSGALG00000004245	NUDT1	785.873	-0.0762627	0.167742	-0.454643	0.649366	0.99934
ENSGALG00000004246	SLC6A4	66.2949	-0.0905991	0.357192	-0.253643	0.799772	0.99934
ENSGALG00000004247	MORN3	4.36323	-0.235769	0.711896	-0.331184	0.740505	0.99934
ENSGALG00000004248	TACR2	15.0163	-0.284016	0.526549	-0.539391	0.589617	0.99934
ENSGALG00000004249	GRHL3	20.4414	-0.0361783	0.392867	-0.0920878	0.926628	0.99934
ENSGALG00000004250		53.2422	-0.0625207	0.242601	-0.257709	0.796631	0.99934
ENSGALG00000004251	ARR3	2.26909	-0.164055	1.27122	-0.129053	0.897316	0.99934
ENSGALG00000004252		253.108	0.0690178	0.261209	0.264224	0.791607	0.99934
ENSGALG00000004254	TMEM120B	143.707	-0.161015	0.212532	-0.757605	0.448688	0.99934
ENSGALG00000004255	SNX8	168.761	0.104859	0.169631	0.618159	0.536471	0.99934
ENSGALG00000004257	TSPAN15	691.331	0.0306053	0.204722	0.149497	0.881162	0.99934
ENSGALG00000004259	BLMH	1202.93	0.0193765	0.101018	0.191813	0.847889	0.99934
ENSGALG00000004260		136.547	-0.0411298	0.20671	-0.198973	0.842284	0.99934
ENSGALG00000004261	AQP9	1.45834	-0.988438	1.60069	-0.617507	0.5369	0.99934
ENSGALG00000004262	TMIGD1	2153.67	-0.197542	0.33799	-0.584462	0.55891	0.99934
ENSGALG00000004263	MYDGF	826.586	0.0107688	0.105823	0.101763	0.918945	0.99934
ENSGALG00000004266	TNFAIP8L1	551.262	0.0682051	0.15452	0.4414	0.658923	0.99934
ENSGALG00000004267	SIGIRR	251.86	-0.0633021	0.233361	-0.271262	0.786189	0.99934
ENSGALG00000004268	NIPAL3	322.846	0.0809679	0.114518	0.707033	0.479546	0.99934
ENSGALG00000004270	ALDH1A2	21.967	0.908204	0.43485	2.08855	0.0367486	0.99934
ENSGALG00000004272	ASB1	64.7483	0.181463	0.215673	0.84138	0.400135	0.99934
ENSGALG00000004273	RALGPS2	159.639	-0.0981868	0.14573	-0.67376	0.500464	0.99934
ENSGALG00000004274	TWIST2	25.5251	0.315062	0.339526	0.927948	0.353434	0.99934
ENSGALG00000004276	CHST12	50.0043	-0.353128	0.278387	-1.26848	0.204626	0.99934
ENSGALG00000004280		16.1141	0.274388	0.520032	0.527637	0.597751	0.99934
ENSGALG00000004282	RCAN3	347.946	-0.0818041	0.143588	-0.569715	0.568871	0.99934
ENSGALG00000004285	HNF4A	226.602	-0.376611	0.291502	-1.29196	0.19637	0.99934
ENSGALG00000004286	COL13A1	44.0524	0.17153	0.295846	0.579795	0.562053	0.99934
ENSGALG00000004288	HDAC4	239.177	0.140512	0.163467	0.859576	0.390023	0.99934
ENSGALG00000004290	ANGPTL1	44.5632	0.53965	0.272799	1.97819	0.0479071	0.99934
ENSGALG00000004293		1.3104	-0.78776	1.60572	-0.490598	0.623711	0.99934
ENSGALG00000004294	CGNL1	52.1609	-0.0289156	0.261376	-0.110629	0.911911	0.99934
ENSGALG00000004295	CPD	1435.59	-0.0864995	0.153985	-0.561742	0.574292	0.99934
ENSGALG00000004297	DNAH1	3.03664	-0.587648	0.961465	-0.611201	0.541066	0.99934
ENSGALG00000004300	PTDSS2	118.512	-0.0119839	0.295693	-0.0405283	0.967672	0.99934
ENSGALG00000004302	NDUFA10	1369.02	-0.0175378	0.0882285	-0.198777	0.842437	0.99934
ENSGALG00000004304	TCF12	2702.98	0.149462	0.116207	1.28617	0.198383	0.99934
ENSGALG00000004306	SYT12	8.02693	0.311582	0.596161	0.522647	0.60122	0.99934
ENSGALG00000004309	GDAP1L1	6.86743	-0.403256	0.7477	-0.539329	0.58966	0.99934
ENSGALG00000004310	TTYH3	524.001	-0.0295604	0.150438	-0.196495	0.844222	0.99934
ENSGALG00000004319	NUDT13	32.4698	-0.152539	0.423855	-0.359885	0.718933	0.99934
ENSGALG00000004320	FAT2	0.906745	-0.64023	1.96121	-0.326447	0.744086	0.99934
ENSGALG00000004321	OSER1	150.514	-0.0184383	0.17836	-0.103377	0.917664	0.99934
ENSGALG00000004322		0.11255	0.568557	3.53381	0.16089	0.87218	0.99934
ENSGALG00000004323	RASAL2	511.112	-0.00759936	0.137543	-0.0552508	0.955939	0.99934
ENSGALG00000004324	SETD1A	306.801	-0.082015	0.142921	-0.573848	0.566071	0.99934
ENSGALG00000004325	P4HA1	827.151	-0.00575274	0.126642	-0.0454253	0.963768	0.99934
ENSGALG00000004326	GOSR1	381.234	0.0303257	0.119566	0.253631	0.799781	0.99934
ENSGALG00000004328	IGHMBP2	146.179	-0.131787	0.147854	-0.891333	0.37275	0.99934
ENSGALG00000004329		181.474	-0.247437	0.176975	-1.39814	0.16207	0.99934
ENSGALG00000004332	PLA2G12B	40.3639	-0.433204	0.612692	-0.707051	0.479535	0.99934
ENSGALG00000004333	ABCA5	215.697	-0.024916	0.180658	-0.137918	0.890305	0.99934
ENSGALG00000004336	INPPL1	878.742	0.0541145	0.185169	0.292244	0.7701	0.99934
ENSGALG00000004339		1.39	-0.950603	1.52364	-0.623903	0.532691	0.99934
ENSGALG00000004341		107.954	-0.0738505	0.209387	-0.352698	0.724315	0.99934
ENSGALG00000004342	ORC6	168.825	0.17798	0.176187	1.01018	0.312409	0.99934
ENSGALG00000004343	HPD	8.09113	-0.25343	0.572061	-0.443012	0.657757	0.99934
ENSGALG00000004345	OIT3	14.0178	-0.296738	0.503823	-0.588972	0.55588	0.99934
ENSGALG00000004346	P2RY4	97.1801	-0.73629	0.288702	-2.55034	0.0107617	0.99934
ENSGALG00000004347	NEDD4	151.31	0.0706222	0.205409	0.343813	0.730987	0.99934
ENSGALG00000004348	BRAT1	93.2055	-0.307519	0.180352	-1.7051	0.0881752	0.99934
ENSGALG00000004350	WDR41	91.5443	-0.114564	0.316035	-0.362505	0.716975	0.99934
ENSGALG00000004352	PSMD9	518.746	-0.0276015	0.1561	-0.176819	0.859651	0.99934
ENSGALG00000004353	TBCA	453.167	-0.230867	0.27378	-0.843256	0.399085	0.99934
ENSGALG00000004355	MCU	206.23	0.0293003	0.147357	0.19884	0.842388	0.99934
ENSGALG00000004357	ANXA6	2614.54	0.0689875	0.174855	0.394541	0.693181	0.99934
ENSGALG00000004358	AMZ1	1.022	-0.162543	1.52168	-0.106818	0.914934	0.99934
ENSGALG00000004360		0.504502	-1.4139	2.49822	-0.565963	0.571419	0.99934
ENSGALG00000004362	MRPL21	247.531	0.0888025	0.122677	0.72387	0.469146	0.99934
ENSGALG00000004363		392.966	-0.111502	0.104909	-1.06284	0.287853	0.99934
ENSGALG00000004364	ABR	489.269	-0.0233635	0.110258	-0.211898	0.832186	0.99934
ENSGALG00000004365		11.2924	-0.0376643	0.477959	-0.0788025	0.93719	0.99934
ENSGALG00000004367	AWAT1	5.84722	-0.592557	0.669147	-0.88554	0.375865	0.99934
ENSGALG00000004369	PYGO1	37.9181	0.45882	0.298648	1.53632	0.124459	0.99934
ENSGALG00000004370	MAP2K6	69.243	0.417687	0.200342	2.08487	0.0370808	0.99934
ENSGALG00000004372	MICU1	372.966	-0.0923584	0.139531	-0.661919	0.508023	0.99934
ENSGALG00000004373	KCNJ16	1176.48	-0.141781	0.492683	-0.287773	0.773521	0.99934
ENSGALG00000004375	VPS35	1027	-0.0329282	0.0910101	-0.361808	0.717495	0.99934
ENSGALG00000004376	KCNJ2	35.7012	-0.0540858	0.276802	-0.195396	0.845083	0.99934
ENSGALG00000004378	ASB6	172.667	0.14289	0.163178	0.875668	0.38121	0.99934
ENSGALG00000004379	BCL7A	0.136142	-1.13852	3.53381	-0.322178	0.747318	0.99934
ENSGALG00000004383	TIMM22	219.301	0.0508709	0.145477	0.349684	0.726576	0.99934
ENSGALG00000004386	SOX9	142.94	-0.378762	0.274906	-1.37778	0.16827	0.99934
ENSGALG00000004387	CCPG1	807.232	-0.00334055	0.105809	-0.0315715	0.974814	0.99934
ENSGALG00000004390	AP3B1	480.956	-0.241407	0.238914	-1.01044	0.312286	0.99934
ENSGALG00000004394		18.9459	-0.465132	0.394686	-1.17849	0.238603	0.99934
ENSGALG00000004397	MLXIP	236.291	0.411711	0.188726	2.18153	0.0291444	0.99934
ENSGALG00000004398	CARD11	932.192	0.271867	0.200156	1.35827	0.174377	0.99934
ENSGALG00000004400		273.423	-0.195101	0.135544	-1.43939	0.15004	0.99934
ENSGALG00000004401	WNT11B	0.360205	0.547593	3.34236	0.163834	0.869862	0.99934
ENSGALG00000004410	ANAPC16	631.796	0.0323586	0.142746	0.226687	0.820667	0.99934
ENSGALG00000004412		253.602	-0.0721293	0.145433	-0.495961	0.619922	0.99934
ENSGALG00000004413	SLC39A11	520.256	-0.113099	0.1925	-0.587529	0.556848	0.99934
ENSGALG00000004416	TTC19	100.526	-0.143241	0.224923	-0.636846	0.524225	0.99934
ENSGALG00000004418	SSTR2	12.7594	0.418865	0.558519	0.749957	0.453281	0.99934
ENSGALG00000004420	SDK1	596.565	-0.0346238	0.135947	-0.254686	0.798965	0.99934
ENSGALG00000004424	SEC16B	44.3065	0.0183029	0.397675	0.0460249	0.96329	0.99934
ENSGALG00000004425	SCAMP1	187.325	-0.0157407	0.152633	-0.103127	0.917862	0.99934
ENSGALG00000004428		2.65566	-0.321293	1.04357	-0.307877	0.758176	0.99934
ENSGALG00000004431	SAR1A	1021.61	0.0552787	0.11657	0.474209	0.635351	0.99934
[truncated: 22,358 more rows]

## Sheet: Supp Table 2
Supplementary Table 2: Gene Expression and statistical results of the comparison between H9N2 AIV-infected and noninfected chickens in the cecal tonsils at 24 hours post-infection
ID	external_gene_name	baseMean	log2 FoldChange	lfcSE	stat	pvalue	padj
ENSGALG00000000003	PANX2	1.99453	0.788829	1.16049	0.679739	0.49667	NA
ENSGALG00000000011	C10orf88	74.6132	0.113243	0.246056	0.460233	0.645349	0.943508
ENSGALG00000000038	CTRB2	0.12978	-0.802129	3.53381	-0.226987	0.820434	NA
ENSGALG00000000044	WFIKKN1	0.815421	-1.16564	2.25039	-0.51797	0.604479	NA
ENSGALG00000000048		9.88197	-0.299602	0.542184	-0.552584	0.580548	0.928265
ENSGALG00000000055	LAMTOR3	470.139	-0.118766	0.174003	-0.682553	0.494889	0.912032
ENSGALG00000000059	TUBB3	107.586	-0.0257152	0.247366	-0.103956	0.917204	0.991082
ENSGALG00000000067	SPR	333.502	0.203594	0.228799	0.889839	0.373552	0.890214
ENSGALG00000000071		71.6055	-0.0457645	0.211099	-0.216792	0.828371	0.977865
ENSGALG00000000081	IL4I1	66.7994	0.024425	0.28413	0.085964	0.931495	0.992807
ENSGALG00000000086	TIMM17B	782.962	-0.301786	0.207302	-1.45578	0.145453	0.787718
ENSGALG00000000091	INTS4	132.258	0.0452536	0.20635	0.219305	0.826412	0.977865
ENSGALG00000000094	ADIPOR1	373.804	0.0358678	0.167371	0.214302	0.830312	0.978295
ENSGALG00000000102	UBE2T	67.0922	-0.225813	0.246557	-0.915865	0.359737	0.887427
ENSGALG00000000104		24.5291	-0.0546532	0.348726	-0.156723	0.875463	0.986572
ENSGALG00000000106	LRIF1	133.951	-0.0253655	0.175259	-0.144731	0.884923	0.987329
ENSGALG00000000107	TRIM7.1	2.89178	-1.54565	1.28875	-1.19934	0.230395	NA
ENSGALG00000000109	AFMID	301.09	-0.628946	0.261834	-2.40208	0.0163022	0.455278
ENSGALG00000000112	PLP1	9.48786	0.490524	0.522092	0.939536	0.347456	0.882119
ENSGALG00000000115	HEP21	0	NA	NA	NA	NA	NA
ENSGALG00000000120	BMP10	0	NA	NA	NA	NA	NA
ENSGALG00000000122	GNB2L1	17769.8	-0.292555	0.176201	-1.66034	0.0968452	0.732543
ENSGALG00000000129	TCF25	583.344	0.0269588	0.165585	0.162809	0.870669	0.985582
ENSGALG00000000136	BLEC2	20.7075	-0.301776	0.547537	-0.551151	0.58153	0.928265
ENSGALG00000000137	SNRPE	723.055	-0.231941	0.199201	-1.16436	0.24428	0.84694
ENSGALG00000000141	BLB1	12416.6	-0.152844	0.335417	-0.455684	0.648617	0.944284
ENSGALG00000000142	CEPT1	698.714	0.0395651	0.188578	0.209807	0.833818	0.978582
ENSGALG00000000146	SUPT6H	236.113	0.199172	0.233421	0.853272	0.393509	0.892943
ENSGALG00000000150	RPL9	11930.5	-0.378401	0.239637	-1.57906	0.114322	0.760609
ENSGALG00000000151	ADAMTS19	23.922	0.30503	0.369351	0.825854	0.408887	0.896933
ENSGALG00000000154	DENND2D	220.381	-0.0268168	0.178069	-0.150598	0.880293	0.987105
ENSGALG00000000156	BRD2	2387.36	0.145851	0.102347	1.42506	0.154141	0.793977
ENSGALG00000000158	DMA	2489.52	-0.252363	0.253791	-0.994374	0.320041	0.875918
ENSGALG00000000161	ISOC1	148.052	0.21054	0.211529	0.995324	0.319579	0.875918
ENSGALG00000000162	DMB1	867.844	0.295882	0.348987	0.847829	0.396533	0.892943
ENSGALG00000000164	MYBPHL	2.00432	0.380868	1.15934	0.328522	0.742517	NA
ENSGALG00000000168	ADORA1	3.53544	0.535695	0.963243	0.556137	0.578117	NA
ENSGALG00000000172	MYOG	0	NA	NA	NA	NA	NA
ENSGALG00000000184	SLC27A6	2.47255	-0.161697	1.03132	-0.156787	0.875413	NA
ENSGALG00000000186	MTCH1	51.5567	-0.276512	0.280638	-0.985296	0.324479	0.877709
ENSGALG00000000189	YTHDC2	72.9582	0.715681	0.271069	2.64022	0.00828524	0.328631
ENSGALG00000000195	SLC23A2	47.9055	0.232815	0.338207	0.688379	0.491214	0.912032
ENSGALG00000000201	PLEKHM1	533.777	-0.200898	0.129535	-1.55091	0.120924	0.76499
ENSGALG00000000208	MCC	27.6342	-0.0119367	0.352261	-0.0338858	0.972968	0.997298
ENSGALG00000000209	PRNP	587.711	-0.0490082	0.195373	-0.250844	0.801934	0.972348
ENSGALG00000000215	DCP2	15.0765	0.41017	0.540521	0.758843	0.447947	0.902426
ENSGALG00000000217	PPFIA4	4.21265	0.753259	0.908023	0.829559	0.406788	NA
ENSGALG00000009639	DDX60	303.105	2.08687	0.196344	10.6286	2.19269e-26	2.70052e-22
ENSGALG00000000220		92.4184	0.590285	0.304124	1.94094	0.0522661	0.6678
ENSGALG00000000223	TMEM183A	886.586	0.216636	0.192714	1.12413	0.260959	0.857684
ENSGALG00000000225	MGAT4C	364.858	-0.18375	0.173413	-1.05961	0.289322	0.865929
ENSGALG00000000226	TMEM9	19.8351	-0.236028	0.398847	-0.591777	0.554	0.924012
ENSGALG00000000227	DPYSL2	362.179	0.145097	0.233187	0.622237	0.533786	0.920644
ENSGALG00000000233	SP2	73.2426	0.173231	0.307352	0.563624	0.57301	0.927911
ENSGALG00000000234	EPB41L4A	1.15576	2.85936	1.81301	1.57714	0.114764	NA
ENSGALG00000000235	PPP2R2A	401.861	-0.000592933	0.129606	-0.00457489	0.99635	0.99922
ENSGALG00000000241	STARD4	290.715	0.501636	0.246118	2.03819	0.0415309	0.62992
ENSGALG00000000242	EBF2	0	NA	NA	NA	NA	NA
ENSGALG00000000243	RDM1	223.243	-0.322165	0.175489	-1.83581	0.0663853	0.692019
ENSGALG00000000244	CAMK4	6.80378	0.141996	0.721867	0.196707	0.844057	NA
ENSGALG00000045085	IFIT5	965.695	1.92588	0.186618	10.3199	5.72732e-25	3.52688e-21
ENSGALG00000000249	GH	0.132848	0.64318	3.53381	0.182007	0.855577	NA
ENSGALG00000000251	CD79B	1361.76	-0.548722	0.288257	-1.90359	0.0569636	0.677839
ENSGALG00000000253	SLC25A46	100.157	0.347215	0.218808	1.58685	0.112547	0.756551
ENSGALG00000000255	MAN2A1	76.954	0.494365	0.414652	1.19224	0.233167	0.840796
ENSGALG00000000259	PSMF1	982.798	-0.331205	0.179267	-1.84755	0.064667	0.692019
ENSGALG00000000264		20.4425	1.11969	0.434774	2.57533	0.0100145	0.360186
ENSGALG00000000273	FER	33.397	0.885984	0.38419	2.30611	0.0211045	0.498671
ENSGALG00000000274		0.134182	0.626156	3.53381	0.17719	0.859359	NA
ENSGALG00000000275	KCTD9	168.464	-0.289331	0.183783	-1.5743	0.115417	0.761787
ENSGALG00000000276	FBXL17	16.8808	-0.00651141	0.571609	-0.0113914	0.990911	0.998731
ENSGALG00000000277	GnRH-I	1.77899	-0.0910276	1.17687	-0.0773471	0.938347	NA
ENSGALG00000000280	EFNA5	35.8818	0.533227	0.401332	1.32864	0.183966	0.818417
ENSGALG00000000284	HOXB4	44.9534	0.355695	0.330153	1.07737	0.281317	0.864769
ENSGALG00000000293		0.880479	-1.3804	1.81897	-0.758892	0.447917	NA
ENSGALG00000000295		0.635138	0.446247	2.38009	0.187492	0.851275	NA
ENSGALG00000000296	PCNX1	377.499	0.298616	0.196613	1.5188	0.128812	0.774243
ENSGALG00000000299	PKP1	4.37897	0.788099	0.898435	0.87719	0.380383	NA
ENSGALG00000000302	TNNT2	0	NA	NA	NA	NA	NA
ENSGALG00000000309		1453.63	0.175304	0.249954	0.701344	0.483088	0.909314
ENSGALG00000000311	DOCK5	72.5991	0.408971	0.311143	1.31441	0.188707	0.821437
ENSGALG00000000313	TNNI1	0.0949015	0.530643	3.53381	0.150162	0.880637	NA
ENSGALG00000000314	NEFL	9.37101	0.284965	0.616659	0.462111	0.644002	0.942873
ENSGALG00000000317	NEFM	3.87601	-1.35086	0.871382	-1.55025	0.121081	NA
ENSGALG00000000318	CSRP1	9409.04	-0.2412	0.212567	-1.1347	0.2565	0.855184
ENSGALG00000000329	AHCYL1	1071.94	0.268019	0.15543	1.72437	0.0846419	0.715776
ENSGALG00000000336	PPP1R12B	459.035	-0.254239	0.169453	-1.50035	0.133523	0.778284
ENSGALG00000000337	CTXN1	0.500068	-2.52035	2.41673	-1.04287	0.297006	NA
ENSGALG00000000341	KRTAP10-4	0	NA	NA	NA	NA	NA
ENSGALG00000000349	PSMC5	1620.7	-0.0168181	0.156429	-0.107513	0.914382	0.990339
ENSGALG00000000352	TIMM44	326.558	-0.167199	0.138321	-1.20878	0.226749	0.840796
ENSGALG00000000357		277.838	0.299683	0.151707	1.97541	0.0482222	0.649128
ENSGALG00000000364	STC1	1.07748	-1.03621	1.64607	-0.629503	0.52902	NA
ENSGALG00000000365	NKX2-6	0	NA	NA	NA	NA	NA
ENSGALG00000000367	ASIC2	5.80007	0.421371	0.758268	0.555702	0.578414	NA
ENSGALG00000000371	CRHR1	1.42669	0.60988	1.76985	0.344595	0.730399	NA
ENSGALG00000000374	RNPEP	407.929	0.00809366	0.151982	0.053254	0.95753	0.996834
ENSGALG00000000377	HNRNPM	869.447	0.149491	0.170129	0.878693	0.379568	0.891638
ENSGALG00000000378	SLC25A37	25.0476	-0.359135	0.382207	-0.939635	0.347405	0.882119
ENSGALG00000000379	ITGB3	148.998	0.0832462	0.280114	0.297187	0.766324	0.966221
ENSGALG00000000390	ENTPD4	120.626	-0.123455	0.191198	-0.645693	0.518478	0.915582
ENSGALG00000000394	SLC6A17	3.37792	0.379376	1.2017	0.315699	0.752231	NA
ENSGALG00000000396	METTL2B	111.269	-0.248137	0.237283	-1.04574	0.29568	0.865929
ENSGALG00000000397	IPO9	294.567	0.126909	0.200148	0.634075	0.526032	0.917887
ENSGALG00000000399	DUSP28	8.5161	0.00530632	0.625154	0.00848802	0.993228	0.998731
ENSGALG00000000400	KCNC4	5.8836	-0.74386	0.785211	-0.947338	0.343467	NA
ENSGALG00000000401	RBM15	42.4756	0.130785	0.326113	0.40104	0.688391	0.951257
ENSGALG00000000402	LOXL2	102.959	-0.255411	0.2633	-0.970038	0.332027	0.878699
ENSGALG00000000404	COPS2	229.179	0.251118	0.208347	1.20529	0.228092	0.840796
ENSGALG00000000407		44.149	-0.0406481	0.269695	-0.150718	0.880198	0.987105
ENSGALG00000000409	CHMP7	796.318	-0.0886432	0.130539	-0.679057	0.497101	0.912032
ENSGALG00000000410	TLK2	103.018	0.259159	0.200029	1.29561	0.195111	0.825768
ENSGALG00000000417	SLC16A4	47.2126	0.156172	0.298205	0.523707	0.600482	0.932839
ENSGALG00000000419	LAMTOR5	569.129	-0.0768613	0.194269	-0.395644	0.692368	0.952975
ENSGALG00000000424	CMTM3	650.131	-0.419963	0.181692	-2.3114	0.0208106	0.496711
ENSGALG00000000430	SPPL2C	69.1339	-0.109015	0.25552	-0.426638	0.669643	0.948955
ENSGALG00000000433		18.3962	-0.516789	0.409392	-1.26233	0.20683	0.833105
ENSGALG00000000436	RABIF	297.166	-0.028899	0.210971	-0.136981	0.891046	0.987381
ENSGALG00000000437	PGA3	0	NA	NA	NA	NA	NA
ENSGALG00000000438	ERMP1	45.3958	0.213042	0.331838	0.642007	0.520869	0.915701
ENSGALG00000000441	KCNA10	0.3796	-2.09707	2.64639	-0.792428	0.428111	NA
ENSGALG00000000442	KCNA2	11.6801	-0.0614664	0.537106	-0.11444	0.908889	0.989908
ENSGALG00000000451	MEIG1	0.458881	0.0343356	2.98562	0.0115003	0.990824	NA
ENSGALG00000000452	TNFRSF10B	195.754	0.451788	0.213171	2.11937	0.0340596	0.578201
ENSGALG00000000458	TMPRSS9	1.0421	0.298035	1.64584	0.181084	0.856301	NA
ENSGALG00000000461	MRC2	483.197	0.153806	0.233715	0.658092	0.510479	0.914596
ENSGALG00000000466	LCK	626.429	-0.371861	0.174867	-2.12653	0.0334588	0.576722
ENSGALG00000000469	ADRA1A	0.134253	0.625247	3.53381	0.176933	0.859561	NA
ENSGALG00000000470	LMNA	139.282	0.299762	0.31498	0.951684	0.341257	0.88052
ENSGALG00000000474	RPL36	2760.09	-0.179963	0.212762	-0.845844	0.39764	0.892943
ENSGALG00000000476	LRRTM4	4.47472	0.194468	0.770261	0.252471	0.800677	NA
ENSGALG00000000478	TANC2	10.521	-0.18317	0.569212	-0.321796	0.747607	0.963512
ENSGALG00000000497		430.466	0.389246	0.339485	1.14658	0.251555	0.853158
ENSGALG00000000498	ACE	1218.08	0.502688	0.338433	1.48534	0.137454	0.779411
ENSGALG00000000504	ETV7	68.9168	0.24648	0.262643	0.938461	0.348008	0.882119
ENSGALG00000000505	KCNH6	12.1877	0.205726	0.49243	0.417777	0.67611	0.949285
ENSGALG00000000507	CPNE7	22.6364	0.381911	0.433921	0.880139	0.378784	0.891638
ENSGALG00000000510	DCAF7	178.168	-0.168573	0.159605	-1.05619	0.290883	0.865929
ENSGALG00000000511	KCTD20	520.297	0.105732	0.246249	0.42937	0.667654	0.948488
ENSGALG00000000513	ZNF276	108.553	0.0868627	0.194359	0.446918	0.654934	0.944957
ENSGALG00000000516	FANCA	83.8189	0.0237823	0.331317	0.0717812	0.942776	0.99465
ENSGALG00000000518	KLHL12	325.734	0.028085	0.155999	0.180033	0.857127	0.982635
ENSGALG00000000521	SPIRE2	1702.17	0.189437	0.265403	0.71377	0.47537	0.908031
ENSGALG00000000523	STK38	141.405	-0.187349	0.278608	-0.672446	0.5013	0.912032
ENSGALG00000000525	MAP3K3	200.517	0.0717541	0.207021	0.346603	0.72889	0.959299
ENSGALG00000000528	DBNDD1	71.7682	0.160982	0.265399	0.606564	0.54414	0.922962
ENSGALG00000000529	LIMD2	1202.46	-0.539118	0.246618	-2.18605	0.0288123	0.549183
ENSGALG00000000533	SRSF3	1623.4	-0.259066	0.135049	-1.91831	0.055072	0.672217
ENSGALG00000000535	ERRFI1	144.018	-0.190453	0.19733	-0.965151	0.334469	0.878956
ENSGALG00000000538	RNF113B	140.759	-0.0810838	0.165098	-0.491124	0.623338	0.938513
ENSGALG00000000540	GAS8	78.4741	0.0861115	0.268086	0.321209	0.748052	0.963512
ENSGALG00000000541	ZC3H11B	430.066	0.0505021	0.154424	0.327035	0.743642	0.963138
ENSGALG00000000542	ZNF593	2471.04	-0.302846	0.239125	-1.26648	0.205343	0.832182
ENSGALG00000000544		199.415	0.0834147	0.253644	0.328866	0.742257	0.962886
ENSGALG00000000545	REN	2.70522	1.12734	1.09414	1.03034	0.302848	NA
ENSGALG00000000549	URAH	48.576	-0.0393974	0.475336	-0.0828833	0.933944	0.993571
ENSGALG00000000550	STRADA	420.914	-0.27731	0.16029	-1.73006	0.0836204	0.715457
ENSGALG00000000551	C26H6orf89	284.427	-0.03064	0.171293	-0.178874	0.858036	0.982836
ENSGALG00000000556	UTS2	0	NA	NA	NA	NA	NA
ENSGALG00000000557	ETNK2	9.0742	0.173086	0.606813	0.285237	0.775462	0.968429
ENSGALG00000000558	SLC1A6	48.9258	-0.267414	0.313929	-0.851829	0.394309	0.892943
ENSGALG00000000560		6.89194	-0.846433	0.790492	-1.07077	0.284274	NA
ENSGALG00000000564	CCDC47	357.381	-0.105384	0.159704	-0.659871	0.509337	0.914596
ENSGALG00000000568	LGR6	0.363461	0.673862	2.75167	0.244892	0.80654	NA
ENSGALG00000000573	PER3	87.9732	0.0193044	0.209852	0.0919906	0.926705	0.992046
ENSGALG00000000576	RRNAD1	7.13519	-0.0728791	0.586808	-0.124196	0.90116	NA
ENSGALG00000000577	RANBP3	440.063	-0.0638897	0.144868	-0.441021	0.659198	0.947117
ENSGALG00000000579	VAMP3	962.881	-0.174523	0.195289	-0.893665	0.371501	0.889696
ENSGALG00000000581	DDX42	280.72	-0.0170684	0.185488	-0.0920189	0.926683	0.992046
ENSGALG00000000583	SOX13	93.8104	-0.566876	0.257326	-2.20295	0.0275986	0.540536
ENSGALG00000000584		77.0641	-0.051562	0.278964	-0.184834	0.853359	0.982635
ENSGALG00000000585	MYL4	112.723	-0.133162	0.199628	-0.667049	0.504741	0.912909
ENSGALG00000000589	BTN1A1	119.715	-0.159486	0.206264	-0.773214	0.439396	0.902306
ENSGALG00000000593		0	NA	NA	NA	NA	NA
ENSGALG00000000596	CDC27	339.301	-0.0190616	0.188118	-0.101328	0.91929	0.99117
ENSGALG00000000599	MARCHF2	36.3955	0.0295492	0.293574	0.100653	0.919826	0.991213
ENSGALG00000000603	KANSL1	701.849	0.18482	0.151776	1.21772	0.223332	0.838937
ENSGALG00000000604		13.9618	0.107315	0.452857	0.236973	0.812678	0.973396
ENSGALG00000000606	ARL8A	575.905	-0.176515	0.184359	-0.957453	0.338339	0.880196
ENSGALG00000000607	GPR37L1	19.0988	-0.122921	0.482418	-0.254802	0.798876	0.971769
ENSGALG00000000608	CDH1	8007.84	0.411285	0.232648	1.76785	0.0770866	0.708668
ENSGALG00000000611		375.58	0.130259	0.179774	0.724568	0.468717	0.906667
ENSGALG00000000613	RAB11B	1009.29	-0.0604354	0.10907	-0.554098	0.579512	0.928265
ENSGALG00000000615	NWD1	432.062	-0.141044	0.141697	-0.995391	0.319546	0.875918
ENSGALG00000000616	ELF3	1694.18	0.153458	0.303177	0.506167	0.612739	0.93513
ENSGALG00000000618	ZCCHC17	180.949	0.102802	0.173478	0.592595	0.553452	0.924012
ENSGALG00000000619	ANGPTL4	124.972	0.0524168	0.277222	0.189079	0.850031	0.980835
ENSGALG00000000621	KANK3	838.494	-0.0234556	0.149732	-0.156651	0.87552	0.986572
ENSGALG00000000625	MAPT	117.951	-0.236835	0.277029	-0.85491	0.392601	0.892943
ENSGALG00000000627	DNAJC11	239.223	0.0289397	0.157131	0.184175	0.853876	0.982635
ENSGALG00000000629		513.039	-0.182238	0.208569	-0.873751	0.382254	0.891675
ENSGALG00000000630	HAS3	0	NA	NA	NA	NA	NA
ENSGALG00000000632	CHTF8	136.59	-0.0973539	0.271566	-0.358491	0.719976	0.957819
ENSGALG00000000636	MDM4	71.9295	-0.136475	0.226958	-0.601319	0.547627	0.923097
ENSGALG00000000637	ZBTB48	188.359	-0.000381927	0.159777	-0.00239038	0.998093	0.999406
ENSGALG00000000638	UTP4	334.41	-0.0959929	0.149648	-0.641459	0.521225	0.915701
ENSGALG00000000639	LRRN2	2.13146	-0.719298	1.3646	-0.527113	0.598115	NA
ENSGALG00000000643	ANKS3	29.0114	0.394896	0.330705	1.1941	0.232438	0.840796
ENSGALG00000000645		125.019	0.172442	0.259892	0.663514	0.507002	0.913643
ENSGALG00000000650	NIP7	497.097	-0.272664	0.208261	-1.30924	0.190454	0.821437
ENSGALG00000000652	ACOT7	1002.57	-0.237053	0.157362	-1.50642	0.131959	0.778284
ENSGALG00000000653	CNTN2	1.85167	0.179482	1.30233	0.137816	0.890386	NA
ENSGALG00000000654	TMED6	0	NA	NA	NA	NA	NA
ENSGALG00000000657	TERF2	208.068	0.0823986	0.17682	0.466004	0.641213	0.942824
ENSGALG00000000660	CYB5B	1016.33	-0.0626495	0.208693	-0.3002	0.764025	0.966221
ENSGALG00000000667	EDN2	489.952	0.28387	0.287113	0.988704	0.322808	0.876864
ENSGALG00000000668	RBBP5	375.944	0.0361611	0.132136	0.273665	0.784342	0.968797
ENSGALG00000000669	ETV3	203.21	0.200962	0.161664	1.24308	0.213837	0.838645
ENSGALG00000000672	SCMH1	110.931	0.0659181	0.181193	0.3638	0.716007	0.957819
ENSGALG00000000674	MYO1D	1015.63	0.358183	0.203902	1.75664	0.0789798	0.711558
ENSGALG00000000678	CITED4	1783.52	-0.426773	0.243585	-1.75205	0.0797653	0.712393
ENSGALG00000000681	PAK1	442.145	0.0674263	0.178725	0.377264	0.705978	0.957587
ENSGALG00000000684	KLHDC8A	94.8714	0.133884	0.25335	0.528453	0.597185	0.931593
ENSGALG00000000685	MAP3K14	627.202	0.127677	0.131334	0.972154	0.330974	0.878699
ENSGALG00000000690	GDPD4	196.087	0.402855	0.240469	1.67529	0.093877	0.727526
ENSGALG00000000692	CDK18	41.5132	0.786486	0.394531	1.99347	0.0462101	0.645847
ENSGALG00000000693	NOB1	523.725	-0.214126	0.172416	-1.24192	0.214267	0.838645
ENSGALG00000000695	MFSD4A	214.931	-0.339295	0.304992	-1.11247	0.265935	0.859935
ENSGALG00000000699	WWP2	498.468	0.197126	0.144131	1.36769	0.17141	0.808428
ENSGALG00000000703	SLC45A3	903.992	0.285701	0.183695	1.5553	0.119874	0.76408
ENSGALG00000000707	PSMD7	844.311	-0.0488394	0.144406	-0.338209	0.735206	0.96169
ENSGALG00000000708	NUCKS1	320.597	-0.0832835	0.170151	-0.489467	0.624511	0.938942
ENSGALG00000000712	RAB29	322.493	-0.286749	0.173129	-1.65627	0.0976671	0.733841
ENSGALG00000000713	ZFHX3	230.539	0.209675	0.34474	0.60821	0.543048	0.922515
ENSGALG00000000719	RPL22	3414.3	-0.384051	0.194015	-1.97949	0.047761	0.649128
ENSGALG00000016142	MX1	653.232	1.83468	0.184897	9.92276	3.31471e-23	1.3608e-19
ENSGALG00000000721	SLC41A1	99.2937	-0.32063	0.221951	-1.4446	0.148571	0.790385
ENSGALG00000000722		0.404013	2.11831	3.01539	0.7025	0.482368	NA
ENSGALG00000000723	STX12	726.082	0.01905	0.199965	0.0952664	0.924103	0.991831
ENSGALG00000000724	PM20D1	611.019	-0.165717	0.139124	-1.19114	0.233597	0.840796
ENSGALG00000000726	ELAVL1	646.049	0.00607506	0.133253	0.0455905	0.963637	0.997125
ENSGALG00000000729	PPP1R8	231.119	0.065377	0.150505	0.434385	0.664009	0.948211
ENSGALG00000000731	THEMIS2	155.532	0.245645	0.23896	1.02797	0.303962	0.867594
ENSGALG00000000734	RPA2	443.391	-0.221509	0.167844	-1.31973	0.186924	0.821318
ENSGALG00000000736	MATK	575.721	0.0390196	0.220961	0.17659	0.85983	0.983256
ENSGALG00000000737	SMPDL3B	133.69	-0.188618	0.30036	-0.627973	0.530021	0.918495
ENSGALG00000000740	APBA3	246.783	0.138765	0.154853	0.896106	0.370196	0.889352
ENSGALG00000000745	SLC26A9	0	NA	NA	NA	NA	NA
ENSGALG00000000747	CHD5	62.2008	0.337819	0.347919	0.970969	0.331564	0.878699
ENSGALG00000000748	TJP3	397.896	0.22623	0.304929	0.741911	0.458141	0.904748
ENSGALG00000000751	ARNT	1342.13	0.147642	0.118006	1.25114	0.210883	0.83836
ENSGALG00000000755	ACER3	39.1552	-0.227642	0.281734	-0.808002	0.41909	0.899374
ENSGALG00000000761	TSKU	300.623	0.204067	0.238684	0.854969	0.392568	0.892943
ENSGALG00000000764	SSR2	1818.64	-0.22804	0.173813	-1.31198	0.189526	0.821437
ENSGALG00000000769	RAB7B	88.3732	-0.313331	0.271808	-1.15277	0.249006	0.851877
ENSGALG00000000775	CTSS	6322.21	0.080006	0.174507	0.458469	0.646615	0.943761
ENSGALG00000000776	BRPF3	142.123	0.355194	0.211959	1.67577	0.0937835	0.727526
ENSGALG00000000777	EYA3	423.088	0.00280381	0.13951	0.0200976	0.983966	0.998686
ENSGALG00000000783	PTAFR	127.041	-0.14749	0.207238	-0.711696	0.476653	0.908031
ENSGALG00000000784	PIP5K1C	147.198	-0.0600897	0.213736	-0.28114	0.778603	0.968797
ENSGALG00000000785	HYAL1	245.408	0.0245049	0.199608	0.122765	0.902293	0.988883
ENSGALG00000000786	CTSE	0	NA	NA	NA	NA	NA
ENSGALG00000000787	DHX38	668.826	0.0381265	0.136111	0.280114	0.77939	0.968797
ENSGALG00000000788	AVPR1B	2.41877	-0.612793	1.14133	-0.53691	0.59133	NA
ENSGALG00000000790	DNAJC8	845.529	-0.212732	0.145191	-1.46519	0.142868	0.785871
ENSGALG00000000791		166.255	-0.219775	0.217732	-1.00938	0.312792	0.874739
ENSGALG00000000793	VPS72	996.427	-0.142677	0.164762	-0.865959	0.386513	0.892943
ENSGALG00000000795	MFSD12	236.172	-0.162403	0.209778	-0.774168	0.438832	0.902306
ENSGALG00000000802	DHODH	529.059	-0.253428	0.190157	-1.33273	0.182622	0.817881
ENSGALG00000000803		0	NA	NA	NA	NA	NA
ENSGALG00000000806	LINGO3	0.47859	1.1254	2.51254	0.447914	0.654216	NA
ENSGALG00000000808		0	NA	NA	NA	NA	NA
ENSGALG00000000811	IST1	920.955	0.263409	0.159328	1.65325	0.0982802	0.73465
ENSGALG00000000812	OAZ1	1927.77	-0.199219	0.189041	-1.05384	0.291958	0.865929
ENSGALG00000000814	HNRNPR	995.143	0.106283	0.158953	0.668643	0.503723	0.912197
ENSGALG00000000816		47.5863	0.133109	0.297819	0.446945	0.654915	0.944957
ENSGALG00000000817	ZNF821	129.492	0.0631447	0.209214	0.301819	0.76279	0.966221
ENSGALG00000000818		9.96496	-0.176074	0.497051	-0.354236	0.723162	0.957819
ENSGALG00000000820		2.40183	1.43017	1.1716	1.22069	0.222202	NA
ENSGALG00000000824		235.212	-0.00445761	0.262659	-0.0169711	0.98646	0.998686
ENSGALG00000000830		1.00982	-0.110348	1.70783	-0.0646131	0.948482	NA
ENSGALG00000000835	PLEKHJ1	1128.97	-0.15855	0.236113	-0.671502	0.501901	0.912032
ENSGALG00000000836	RFX5	10.0693	-0.38809	0.593837	-0.653529	0.513415	0.915348
ENSGALG00000000838	THAP12	64.2388	0.325366	0.275656	1.18033	0.237868	0.841932
ENSGALG00000000839	WNT11	0	NA	NA	NA	NA	NA
ENSGALG00000000843	DOT1L	132.654	0.593993	0.243761	2.43679	0.0148184	0.432473
ENSGALG00000000845	UVRAG	65.3285	-0.0413791	0.263631	-0.156958	0.875278	0.986572
ENSGALG00000000847	GARNL3	133.883	-0.240517	0.191891	-1.2534	0.21006	0.837248
ENSGALG00000000848	AP1G1	219.12	0.183661	0.226993	0.809105	0.418455	0.898634
ENSGALG00000000853	SLC2A8	138.997	0.347764	0.206549	1.68369	0.0922411	0.725092
ENSGALG00000000855	ZMPSTE24	380.528	-0.0693864	0.136194	-0.509469	0.610424	0.934258
ENSGALG00000000856	EIF2D	357.563	-0.117681	0.157121	-0.748983	0.453868	0.904748
ENSGALG00000000857	NMT1	563.647	-0.112356	0.131289	-0.85579	0.392114	0.892943
ENSGALG00000000862	RLF	84.4607	0.03371	0.211301	0.159535	0.873247	0.986146
ENSGALG00000000863	DYRK3	22.7467	-0.0282345	0.37314	-0.0756671	0.939684	0.994474
ENSGALG00000000864	FBXW2	238.279	-0.219866	0.16916	-1.29975	0.193687	0.823578
ENSGALG00000000866	SELENBP1	1879.77	0.160038	0.207401	0.771635	0.44033	0.902353
ENSGALG00000000868	RNF121	416.965	-0.150414	0.221885	-0.67789	0.497841	0.912032
ENSGALG00000000870	DCAKD	31.5086	-0.386358	0.367389	-1.05163	0.292968	0.865929
ENSGALG00000000871	ART1	3.11693	0.150298	1.02196	0.147068	0.883079	NA
ENSGALG00000000875	PHLPP2	148.863	0.300055	0.20897	1.43588	0.151038	0.791018
ENSGALG00000000881	GPATCH3	70.3451	0.0115519	0.217604	0.0530869	0.957663	0.996834
ENSGALG00000000883	MAPKAPK2	704.298	0.0121937	0.118215	0.103148	0.917845	0.991082
ENSGALG00000000884	CXXC5	14.6102	0.0633255	0.454258	0.139404	0.889131	0.987381
ENSGALG00000000887	NR0B2	256.404	0.0321365	0.228522	0.140628	0.888164	0.987329
ENSGALG00000000891	NSUN5	175.04	-0.167982	0.215109	-0.780918	0.434851	0.901744
ENSGALG00000000892	IL10	0.750183	-2.08304	1.97071	-1.057	0.290512	NA
ENSGALG00000000893	TAT	3.22467	-0.348605	0.885598	-0.393637	0.693849	NA
ENSGALG00000000895	NUDC	1466.57	-0.0966752	0.17037	-0.567444	0.570412	0.927911
ENSGALG00000000901		32.0822	0.0623634	0.398911	0.156334	0.87577	0.986572
ENSGALG00000000902	KDF1	81.7294	0.359609	0.271979	1.32219	0.186104	0.82002
ENSGALG00000000903	TERF2IP	452.374	-0.0728357	0.169696	-0.429214	0.667767	0.948488
ENSGALG00000000905	PSMB4	2504.45	0.0319325	0.148173	0.215509	0.829371	0.978029
ENSGALG00000000906	RALGPS1	22.5441	0.378038	0.386131	0.979041	0.32756	0.878699
ENSGALG00000000907	KARS	1721	-0.0264254	0.124551	-0.212165	0.831979	0.978582
ENSGALG00000000908	ADAT1	79.522	0.0799109	0.29139	0.27424	0.7839	0.968797
ENSGALG00000000909	GFAP	6.69464	1.47882	0.791485	1.86841	0.061705	NA
ENSGALG00000000911	IL19	0.479274	-1.30659	2.5113	-0.520283	0.602866	NA
ENSGALG00000000913	CHST6	292.4	-0.0870176	0.194411	-0.447597	0.654444	0.944957
ENSGALG00000000914	FAM187A	0.387367	0.67609	3.10441	0.217784	0.827598	NA
ENSGALG00000000918	CCDC103	3.01435	-0.906771	0.973878	-0.931093	0.351805	NA
ENSGALG00000000919	PIGR	8347.15	0.616516	0.233088	2.64499	0.00816927	0.325608
ENSGALG00000000920	CGN	1311.73	0.575141	0.198473	2.89783	0.00375754	0.219184
ENSGALG00000000927	ANGPTL2	167.491	0.303131	0.246243	1.23102	0.218314	0.838645
ENSGALG00000000934	ZBTB43	59.0988	0.384912	0.307635	1.2512	0.210863	0.83836
ENSGALG00000000943	WDTC1	289.169	0.0196026	0.142531	0.137532	0.89061	0.987381
ENSGALG00000000944	SUPT4H1	600.628	-0.234465	0.142867	-1.64114	0.100768	0.73465
ENSGALG00000000946	PFDN1	539.463	-0.160224	0.177617	-0.902077	0.367016	0.887427
ENSGALG00000000949	HBEGF	23.5839	0.216115	0.405154	0.533414	0.593747	0.930922
ENSGALG00000000950	MVB12B	201.306	-0.178605	0.189967	-0.940187	0.347122	0.882119
ENSGALG00000000955	TMEM222	321.612	-0.120886	0.148219	-0.81559	0.414735	0.897873
ENSGALG00000000962	PUS3	137.568	0.176579	0.188181	0.938348	0.348065	0.882119
ENSGALG00000000966	NPHP4	58.5536	0.062632	0.252083	0.248457	0.80378	0.972822
ENSGALG00000000972	PBX3	245.364	-0.0523727	0.165156	-0.317111	0.75116	0.963973
ENSGALG00000000975	C1orf174	158.443	-0.231464	0.218344	-1.06009	0.289105	0.865929
ENSGALG00000000977	MAPKAP1	168.731	-0.119818	0.171009	-0.700654	0.483519	0.909314
ENSGALG00000000978	CEP104	94.9424	-0.102608	0.238154	-0.430846	0.666581	0.948467
ENSGALG00000000988	EFTUD2	804.431	0.0561601	0.143392	0.391654	0.695314	0.954174
ENSGALG00000000990	SRSF6	1104.86	-0.041374	0.13653	-0.303039	0.76186	0.966221
ENSGALG00000000991	TAF12	261.571	-0.108394	0.198716	-0.545472	0.585429	0.929473
ENSGALG00000000993	GAPVD1	409.169	0.218604	0.214516	1.01905	0.308177	0.870568
ENSGALG00000000994		1.3695	-0.872939	1.40474	-0.621423	0.534321	NA
ENSGALG00000000996		115.123	0.408627	0.267004	1.53041	0.125914	0.770652
ENSGALG00000000997	GJC3	94.1356	-0.254838	0.303965	-0.838381	0.401817	0.895754
ENSGALG00000000998	MTFR1L	257.42	-0.0622057	0.142486	-0.436573	0.662421	0.948074
ENSGALG00000000999	ZNF319	69.0487	0.0254128	0.225042	0.112924	0.910091	0.990129
ENSGALG00000001000	HSPA5	5344.63	0.712766	0.21979	3.24294	0.00118303	0.104821
ENSGALG00000001003		81.9459	-0.105652	0.233079	-0.453287	0.650342	0.944833
ENSGALG00000001006	TP73	46.8334	-0.0279772	0.322306	-0.0868033	0.930828	0.992807
ENSGALG00000001013	PPP6C	500.56	-0.189206	0.160787	-1.17674	0.239297	0.843258
ENSGALG00000001014	ARPC5L	106.76	-0.068304	0.261082	-0.261619	0.793616	0.970912
ENSGALG00000001017	WRAP73	77.9633	-0.671653	0.271001	-2.47842	0.0131967	0.404961
ENSGALG00000001019	BTBD2	271.114	0.0508661	0.166446	0.3056	0.759909	0.966219
ENSGALG00000001021	MYOCD	61.7517	0.336812	0.385599	0.873478	0.382402	0.891675
ENSGALG00000001022	CCDC43	180.52	-0.236217	0.166266	-1.42071	0.155401	0.793977
ENSGALG00000001024	TPRG1L	1528.1	-0.155478	0.158901	-0.978455	0.327849	0.878699
ENSGALG00000001025	GOLGA1	34.9096	-0.0581283	0.289381	-0.200871	0.840799	0.978584
ENSGALG00000001028		49.522	0.510093	0.294559	1.73172	0.0833237	0.715457
ENSGALG00000001030	SCAMP4	513.158	0.0258069	0.133961	0.192645	0.847237	0.980048
ENSGALG00000001031		10.7346	0.354186	0.532001	0.665762	0.505563	0.913437
ENSGALG00000001034	AAR2	365.768	-0.101622	0.155841	-0.652087	0.514345	0.915549
ENSGALG00000001035		0.874306	3.19493	2.0601	1.55086	0.120935	NA
ENSGALG00000001036	ELAC2	164.353	-0.0231136	0.19123	-0.120868	0.903795	0.988883
ENSGALG00000001037	SCAI	14.7638	-0.107187	0.416593	-0.257294	0.796952	0.971591
ENSGALG00000001038	MAN1C1	172.607	-0.182462	0.192086	-0.9499	0.342163	0.880697
ENSGALG00000001042	MTMR4	239.148	0.316495	0.273702	1.15635	0.247538	0.849565
ENSGALG00000001043	REXO1	186.146	-0.138965	0.157481	-0.882421	0.377549	0.890975
ENSGALG00000001046	DLGAP4	482.589	0.0356879	0.133302	0.267722	0.788913	0.969839
ENSGALG00000001048	OLFML2A	302.547	0.228797	0.153316	1.49233	0.135613	0.778284
ENSGALG00000001049		1398.21	0.338554	0.221967	1.52524	0.127199	0.771314
ENSGALG00000001051		195.628	-0.253971	0.174299	-1.4571	0.14509	0.787718
ENSGALG00000001054	C20H20ORF24	1004.62	-0.082758	0.137591	-0.601479	0.547521	0.923097
ENSGALG00000001055	NSF	403.054	0.0426462	0.150104	0.284111	0.776326	0.96852
ENSGALG00000001056	ABHD11	58.9556	0.230227	0.303198	0.759331	0.447654	0.902426
ENSGALG00000001058	ARHGEF16	338.786	0.243192	0.225174	1.08002	0.280134	0.864659
ENSGALG00000001062	GGT7	5.79457	0.137237	0.714958	0.191951	0.847781	NA
ENSGALG00000001067	TMEM57	382.043	-0.0196143	0.157511	-0.124527	0.900898	0.988883
ENSGALG00000001073	NR6A1	2.50321	0.942505	1.1563	0.815104	0.415013	NA
ENSGALG00000001076	LIMK1	121.149	-0.102898	0.24618	-0.41798	0.675962	0.949285
ENSGALG00000001078		0	NA	NA	NA	NA	NA
ENSGALG00000001079	WNT3	0	NA	NA	NA	NA	NA
ENSGALG00000001080	NR5A1	0.497895	2.37767	2.43275	0.977357	0.328392	NA
ENSGALG00000001081	TTC34	0	NA	NA	NA	NA	NA
ENSGALG00000001084	ATP8B3	8.3827	0.277984	0.670156	0.414805	0.678285	0.949285
ENSGALG00000001091		268.828	0.0804954	0.222463	0.361837	0.717474	0.957819
ENSGALG00000001093	TCF3	317.437	-0.0677992	0.176984	-0.38308	0.70166	0.955617
ENSGALG00000001094	ADGRD2	4.10426	0.231064	1.00455	0.230017	0.818079	NA
ENSGALG00000001096	UQCR11	885.547	-0.218199	0.20882	-1.04491	0.296063	0.865929
ENSGALG00000001097	WNT9B	0	NA	NA	NA	NA	NA
ENSGALG00000001099	ANKHD1	143.054	0.404042	0.289406	1.39611	0.162681	0.800409
ENSGALG00000001101	MBD3	79.9317	-0.00422081	0.261185	-0.0161602	0.987107	0.998686
ENSGALG00000001103	PSMB7	1494.32	-0.116945	0.169478	-0.690033	0.490174	0.912032
ENSGALG00000001107	GOSR2	276.64	-0.0997901	0.157459	-0.633754	0.526241	0.917917
ENSGALG00000001108	MIER2	98.1619	-0.236595	0.199106	-1.18828	0.234722	0.841255
ENSGALG00000052514		934.601	1.82762	0.195798	9.33419	1.01765e-20	3.13336e-17
ENSGALG00000001110		72.5953	-0.00996015	0.254392	-0.0391527	0.968769	0.997163
ENSGALG00000001111		0.22871	-0.0986918	3.53381	-0.0279279	0.97772	NA
ENSGALG00000001115	MMEL1	0	NA	NA	NA	NA	NA
ENSGALG00000001117	PFKFB2	548.319	0.128894	0.160466	0.803247	0.421832	0.899753
ENSGALG00000001118	NEK6	644.603	-0.0153315	0.111224	-0.137843	0.890364	0.987381
ENSGALG00000001121	SH3GL1	397.439	-0.0830912	0.140111	-0.59304	0.553154	0.924012
ENSGALG00000001122	CALN1	0	NA	NA	NA	NA	NA
ENSGALG00000001124	LHX2	0	NA	NA	NA	NA	NA
ENSGALG00000001126	CHAF1A	106.911	-0.0460507	0.222091	-0.20735	0.835736	0.978582
ENSGALG00000001130	GALNT17	17.3835	-0.381582	0.461504	-0.826824	0.408337	0.896933
ENSGALG00000001132	APBB3	3.3803	0.674629	1.04496	0.645604	0.518536	NA
ENSGALG00000001136		1.76043	-1.39652	1.22586	-1.13922	0.254612	NA
ENSGALG00000001141	HES5	0	NA	NA	NA	NA	NA
ENSGALG00000001143	ETS1	316.332	-0.266966	0.211782	-1.26057	0.207464	0.833105
ENSGALG00000001144	ZNF346	105.982	-0.118381	0.207254	-0.571191	0.56787	0.927839
ENSGALG00000001146	UBXN6	168.045	-0.0483737	0.192902	-0.250768	0.801994	0.972348
ENSGALG00000001149	ADGRG5	172.936	-0.429196	0.301874	-1.42177	0.155092	0.793977
ENSGALG00000001153	AUTS2	21.088	1.00889	0.444097	2.27178	0.0231	0.510948
ENSGALG00000001156		0.251898	1.42558	3.52744	0.404142	0.686108	NA
ENSGALG00000001157	DENND1A	46.2938	0.16415	0.3052	0.537845	0.590684	0.930066
ENSGALG00000001158	UIMC1	102.485	-0.319556	0.209943	-1.52211	0.127981	0.773783
ENSGALG00000001161	FLI1	432.976	-0.31361	0.202654	-1.54752	0.121739	0.76499
ENSGALG00000001163	NDEL1	261.395	-0.0493692	0.151715	-0.325408	0.744873	0.963138
ENSGALG00000001165	PANK4	74.2303	0.056173	0.236646	0.237372	0.812368	0.973396
ENSGALG00000001167	KCNJ1	0	NA	NA	NA	NA	NA
ENSGALG00000001168	POLR2C	565.812	-0.075396	0.161145	-0.467876	0.639873	0.942327
ENSGALG00000001169	CRB2	2.16495	-0.171657	1.21853	-0.140872	0.887971	NA
ENSGALG00000001171	SEMA6B	23.2004	0.249464	0.425993	0.585605	0.558141	0.92552
ENSGALG00000001172	KBP	10.1379	0.380862	0.583047	0.653227	0.51361	0.915348
ENSGALG00000001174	RCC1L	150.742	-0.148197	0.161151	-0.919611	0.357776	0.887427
ENSGALG00000001175	C4BPA	584.592	0.167401	0.150431	1.11281	0.265791	0.859935
ENSGALG00000001177	CD34	89.8367	0.347848	0.258839	1.34388	0.178989	0.813741
ENSGALG00000001181	KCNJ5	41.6805	-0.0200735	0.306708	-0.0654484	0.947817	0.99465
ENSGALG00000001182	NCOA6	162.695	0.462374	0.277358	1.66707	0.0955013	0.729649
ENSGALG00000001183	MYH10	314.638	0.369886	0.298363	1.23972	0.215079	0.838645
ENSGALG00000001184	COQ9	513.292	-0.417122	0.236656	-1.76257	0.0779739	0.709046
ENSGALG00000001189	NCF1C	456.565	-0.298222	0.240945	-1.23771	0.215822	0.838645
ENSGALG00000001191	MEOX1	0	NA	NA	NA	NA	NA
ENSGALG00000001201	GFOD2	361.143	-0.092378	0.160608	-0.575177	0.565172	0.926235
ENSGALG00000001203		506.469	-0.0457854	0.274045	-0.167073	0.867313	0.984721
ENSGALG00000001204	ENKD1	70.9446	-0.341646	0.328865	-1.03886	0.298869	0.867492
ENSGALG00000001206		20.933	0.227987	0.377968	0.603193	0.546381	0.923097
ENSGALG00000000720		1534.61	1.02938	0.112347	9.16252	5.06973e-20	1.24878e-16
ENSGALG00000001209	TP53INP2	0.923773	0.273562	1.78729	0.153059	0.878352	NA
ENSGALG00000001214	PARD6A	9.01347	-0.698687	0.615217	-1.13568	0.256092	0.854752
ENSGALG00000001219	PIGU	74.4832	0.0292085	0.232423	0.12567	0.899993	0.988877
ENSGALG00000001220	HERPUD1	513.897	0.308207	0.163351	1.88678	0.0591898	0.681928
ENSGALG00000001223	PEX10	226.03	-0.0648557	0.205079	-0.316247	0.751815	0.964096
ENSGALG00000001225	RABGAP1	104.92	0.0280503	0.209329	0.134001	0.893402	0.987909
ENSGALG00000001229	SKI	26.2522	0.0479986	0.349761	0.137232	0.890847	0.987381
ENSGALG00000001231	SAMHD1	529.182	0.388876	0.164242	2.3677	0.017899	0.470031
ENSGALG00000001234	CETP	3.80028	-1.59479	0.859556	-1.85537	0.0635438	NA
ENSGALG00000001235	ANKRD24	0.664193	-1.9688	2.30841	-0.852881	0.393725	NA
ENSGALG00000001238	STX8	515.318	-0.0688692	0.152063	-0.4529	0.650621	0.944833
ENSGALG00000001239	SLC26A2	60.2416	0.601724	0.283347	2.12363	0.0337012	0.576722
ENSGALG00000001244		2.77041	0.829884	1.05525	0.786437	0.431612	NA
ENSGALG00000001245	SIRT6	250.847	-0.196506	0.179984	-1.0918	0.274921	0.863051
ENSGALG00000001250	APLP2	2720.64	0.172319	0.148435	1.1609	0.245681	0.847929
ENSGALG00000001252	CREB3L3	197.072	-0.0568444	0.226986	-0.250431	0.802254	0.972351
ENSGALG00000001253	RC3H2	33.7396	0.162696	0.339353	0.479431	0.631632	0.940288
ENSGALG00000001256	NLRC5	171.944	0.337024	0.192351	1.75213	0.0797512	0.712393
ENSGALG00000001258	NUMA1	978.473	0.367912	0.279346	1.31705	0.187823	0.821437
ENSGALG00000001262	CLIC4	724.5	0.0468946	0.172895	0.271231	0.786213	0.969305
ENSGALG00000001263	GTF2IRD1	41.2643	0.210019	0.308458	0.680868	0.495955	0.912032
ENSGALG00000001264	PLXNA2	11.7396	0.0368313	0.730567	0.0504147	0.959792	0.997125
ENSGALG00000001267	MAP2K2	483.698	-0.049059	0.163563	-0.299939	0.764224	0.966221
ENSGALG00000001270	PRKCZ	125.187	0.349908	0.236837	1.47742	0.139563	0.781192
ENSGALG00000001273	C2CD4C	8.29364	0.0836273	0.622668	0.134305	0.893161	0.987909
ENSGALG00000001275	PDCL	141.519	0.109495	0.202637	0.540349	0.588956	0.930066
ENSGALG00000001276	HOXB9	27.394	0.0344914	0.352344	0.0978912	0.922019	0.991557
ENSGALG00000001279	ZNF652	130.325	0.10754	0.200095	0.537445	0.59096	0.930066
ENSGALG00000001282	GABRD	0.263443	-0.0926858	3.47906	-0.026641	0.978746	NA
ENSGALG00000001283	SRRM1	531.148	0.0619822	0.199295	0.311008	0.755795	0.965276
ENSGALG00000001288		2.04843	1.62469	1.41281	1.14997	0.250155	NA
ENSGALG00000001289		110.417	-0.102942	0.272575	-0.377664	0.705681	0.957587
ENSGALG00000001299	GIP	0	NA	NA	NA	NA	NA
ENSGALG00000001304		27.5417	-0.179692	0.40123	-0.447854	0.654259	0.944957
ENSGALG00000001306	NFRKB	124.695	0.0236942	0.223327	0.106096	0.915506	0.990389
ENSGALG00000001309	SNF8	231.989	-0.116374	0.187393	-0.621016	0.534589	0.920644
ENSGALG00000001310	TRNAU1AP	4.84882	-0.722321	0.760709	-0.949537	0.342348	NA
ENSGALG00000001311	ARHGAP44	27.6529	0.738395	0.423062	1.74536	0.0809223	0.714418
ENSGALG00000001313	EIF4H	2025.92	0.0249941	0.0980626	0.254879	0.798816	0.971769
ENSGALG00000001314	PTGS1	73.0463	0.228767	0.276816	0.826423	0.408564	0.896933
ENSGALG00000001315	UBE2Z	57.7011	0.138677	0.252989	0.548152	0.583588	0.929269
ENSGALG00000001316	CPNE2	364.86	0.0321387	0.157285	0.204335	0.838092	0.978584
ENSGALG00000001317		512.587	-0.300641	0.173258	-1.73522	0.0827023	0.715457
ENSGALG00000001319	CAMK1G	48.5336	-0.0548085	0.324554	-0.168873	0.865896	0.984721
ENSGALG00000001320	CYP1A2	6.25404	-0.289671	0.735541	-0.39382	0.693714	NA
ENSGALG00000001325	CYP1A1	21.2786	0.247146	0.573679	0.430809	0.666607	0.948467
ENSGALG00000001328	BSG	3739.76	0.16216	0.18377	0.882406	0.377558	0.890975
ENSGALG00000001329	EPB41	127.329	0.0473642	0.295403	0.160337	0.872615	0.985704
ENSGALG00000001330	ATP5MC1	1942.7	-0.0295736	0.182788	-0.161792	0.87147	0.985582
ENSGALG00000001331	ST14	1774.2	0.267663	0.208513	1.28368	0.199254	0.828516
ENSGALG00000001332	RBL1	44.6007	-0.401776	0.274026	-1.46619	0.142595	0.785607
ENSGALG00000001333	MRRFP1	194.208	0.218269	0.172333	1.26655	0.205315	0.832182
ENSGALG00000001334	GNB1	2253.65	0.129277	0.103589	1.24798	0.212039	0.838645
ENSGALG00000001335	FAM18B1	717.076	0.189104	0.184613	1.02433	0.305681	0.867659
ENSGALG00000001341	ZBTB44	29.3304	-0.222756	0.309069	-0.720731	0.471075	0.906667
ENSGALG00000001342	HCN2	6.67465	-0.278262	0.661261	-0.420805	0.673898	NA
ENSGALG00000001343	LAMB3	138.376	0.325268	0.302757	1.07435	0.282665	0.865178
ENSGALG00000001347	LHX6	2.4007	-0.638347	1.06666	-0.598453	0.549538	NA
ENSGALG00000001348	TEKT3	0	NA	NA	NA	NA	NA
ENSGALG00000001350	RSPRY1	285.178	0.098345	0.183078	0.537176	0.591146	0.930066
ENSGALG00000001362	CLK3	207.826	-0.0407547	0.168758	-0.241497	0.80917	0.973049
ENSGALG00000001363	MYBBP1A	98.0994	0.013024	0.292653	0.0445033	0.964503	0.997125
ENSGALG00000001364	CSNK1A1	827.579	0.0642294	0.131618	0.487997	0.625552	0.939091
ENSGALG00000001366	CASP9	214.32	0.0482103	0.215522	0.223691	0.822998	0.977136
ENSGALG00000001369		2381.11	-0.249877	0.259093	-0.964429	0.334831	0.878956
ENSGALG00000001370	ADAMTS8	44.5188	0.725019	0.384972	1.8833	0.0596596	0.684779
ENSGALG00000001371	HS3ST3A1	32.0894	-0.0288628	0.407867	-0.0707652	0.943585	0.99465
ENSGALG00000001373	TRAF3IP3	470.595	-0.340615	0.243089	-1.40119	0.161156	0.798885
ENSGALG00000001374	SLC35E2B	186.703	-0.256932	0.21706	-1.18369	0.236537	0.841932
ENSGALG00000001375	COX10	292.329	0.154174	0.156445	0.985484	0.324386	0.877709
ENSGALG00000001376	ARID3B	42.2626	-0.473383	0.286569	-1.6519	0.0985549	0.73465
ENSGALG00000001377	POLRMT	249.56	-0.00411773	0.144273	-0.0285412	0.97723	0.998235
ENSGALG00000001382	CDC2L1	264.899	0.170344	0.169094	1.00739	0.313746	0.874866
ENSGALG00000001383	HTR4	76.1744	0.379617	0.280555	1.35309	0.176026	0.811371
ENSGALG00000001387	SPNS2	5.14314	-0.676355	0.79108	-0.854976	0.392564	NA
ENSGALG00000001389		22.6917	-0.208242	0.355899	-0.585113	0.558471	0.92552
ENSGALG00000001391	PLLP	2.01803	-1.22695	1.39929	-0.876844	0.380571	NA
ENSGALG00000001392	MMP23B	40.1875	-0.315318	0.318499	-0.990014	0.322167	0.875918
ENSGALG00000001394	UBL7	299.622	-0.182466	0.164955	-1.10616	0.268657	0.861145
ENSGALG00000001405	IRF6	852.174	0.118675	0.182364	0.650761	0.515201	0.915582
ENSGALG00000001407	ADAMTS15	17.6456	-0.309267	0.520191	-0.594526	0.55216	0.924012
ENSGALG00000001409	IL12B	0.508891	2.45516	3.32811	0.737703	0.460695	NA
ENSGALG00000001410	SPNS3	27.0238	-0.539612	0.41067	-1.31398	0.188852	0.821437
ENSGALG00000001412	SEMA7A	287.338	0.0104693	0.197096	0.0531176	0.957638	0.996834
ENSGALG00000001416	ADRA1B	26.2775	0.580341	0.315909	1.83705	0.0662025	0.692019
ENSGALG00000001418	GUCA1B	0	NA	NA	NA	NA	NA
ENSGALG00000001419	DAB2IP	96.2721	0.157197	0.261259	0.601687	0.547382	0.923097
ENSGALG00000001420	RALGAPB	174.167	0.167872	0.241864	0.694074	0.487636	0.909991
ENSGALG00000001425	SNX19	44.1755	0.0431618	0.334035	0.129213	0.897189	0.988527
ENSGALG00000001428	EFHD1	1227.74	0.260917	0.136736	1.90818	0.0563677	0.676043
ENSGALG00000001429	TTC1	181.652	0.0184664	0.166931	0.110623	0.911915	0.990339
ENSGALG00000001431	GUCA1A	0	NA	NA	NA	NA	NA
ENSGALG00000001433	B3GNTL1	43.2482	0.178284	0.341735	0.521703	0.601877	0.932906
ENSGALG00000001434	STOM	2928.24	-0.02494	0.206011	-0.121061	0.903643	0.988883
ENSGALG00000001437	NTM	66.4493	0.121602	0.281854	0.431436	0.666152	0.948467
ENSGALG00000001439	RANBP10	80.1864	0.0589067	0.214876	0.274143	0.783975	0.968797
ENSGALG00000001441	UBE2G1	520.415	0.00185365	0.12238	0.0151466	0.987915	0.998686
ENSGALG00000001442	OPCML	6.73037	-0.014298	0.622831	-0.0229564	0.981685	NA
ENSGALG00000001445	FABP6	1497.49	-1.35117	0.824327	-1.63912	0.101189	0.73465
ENSGALG00000001446	GSN	2179.09	-0.0992951	0.137439	-0.722469	0.470006	0.906667
ENSGALG00000001449	STRA6	7.14296	-0.242466	0.666227	-0.363939	0.715904	NA
ENSGALG00000001450	IGSF9B	3.1415	1.83953	1.14233	1.61033	0.107325	NA
ENSGALG00000001452	ATP5PB	2499.95	-0.129125	0.158102	-0.816718	0.41409	0.897873
ENSGALG00000001459	TNNC1	6.19418	-0.178875	0.744743	-0.240184	0.810188	NA
ENSGALG00000001462	ADORA3	19.0398	-0.0320524	0.452282	-0.0708683	0.943503	0.99465
ENSGALG00000001463	PDIK1L	13.4081	-0.130662	0.519095	-0.251711	0.801264	0.972348
ENSGALG00000001465	RPL38	2255.33	-0.380669	0.238174	-1.59828	0.10998	0.752165
ENSGALG00000001467	ANKFY1	37.9148	0.191559	0.337998	0.566747	0.570886	0.927911
ENSGALG00000001470	STOML1	992.455	0.396048	0.232833	1.70099	0.0889443	0.720683
ENSGALG00000001472	JAM3	153.173	-0.121635	0.167749	-0.725101	0.46839	0.906667
ENSGALG00000001473	MIB2	192.334	0.16278	0.211156	0.770903	0.440765	0.902426
ENSGALG00000001474	RAB14	952.163	0.0611539	0.119505	0.511725	0.608843	0.93401
ENSGALG00000001475	STMN1	1858.4	-0.398861	0.181543	-2.19706	0.0280165	0.543388
ENSGALG00000001476		1670.16	-0.152326	0.140579	-1.08356	0.278559	0.863452
ENSGALG00000001479	CYB5D2	298.081	-0.100921	0.19512	-0.517226	0.604998	0.93401
ENSGALG00000001480	INKA2	32.2898	-0.423055	0.364576	-1.1604	0.245885	0.847929
ENSGALG00000001483		148.149	-0.0825755	0.208499	-0.396047	0.69207	0.952975
ENSGALG00000001486	ZAP70	309.09	-0.238798	0.220199	-1.08446	0.27816	0.863452
ENSGALG00000001489	SSU72	347.379	-0.101864	0.149279	-0.682375	0.495002	0.912032
ENSGALG00000001490	KCNJ13	0.106579	0.634	3.53381	0.17941	0.857616	NA
ENSGALG00000001491	NCAPD3	53.2716	0.0154637	0.3437	0.044992	0.964114	0.997125
ENSGALG00000001492	NDRG3	556.972	-0.0334434	0.138359	-0.241715	0.809001	0.973049
ENSGALG00000001501	MAPK3	402.437	0.0636034	0.149506	0.425423	0.670528	0.948955
ENSGALG00000001502	UTP11	376.957	-0.134272	0.164537	-0.816058	0.414467	0.897873
ENSGALG00000001503	TBCD	130.935	0.0961038	0.218497	0.439841	0.660052	0.947239
ENSGALG00000001504	DDX20	165.281	-0.0351518	0.212542	-0.165387	0.868639	0.984812
ENSGALG00000001506	PTTG2	235.145	-0.217805	0.178834	-1.21792	0.223255	0.838937
ENSGALG00000001512	KCND3	0.839664	1.27619	1.83084	0.697055	0.485769	NA
ENSGALG00000001513	CNTRL	198.299	-0.0569407	0.198191	-0.287303	0.773881	0.968087
ENSGALG00000001518	ZNF750	0.584225	-0.586761	2.1708	-0.270297	0.786932	NA
ENSGALG00000001521	VPS26B	171.779	0.164854	0.206905	0.796764	0.425588	0.900862
ENSGALG00000001522	PHF20	69.9534	0.185372	0.265353	0.698585	0.484812	0.909696
ENSGALG00000016400	RSAD2	235.488	1.99915	0.223018	8.96404	3.12988e-19	6.42459e-16
ENSGALG00000001527	VWA1	73.5331	0.273317	0.261976	1.04329	0.296814	0.866247
ENSGALG00000001529	THYN1	1070.22	-0.275376	0.212533	-1.29568	0.195085	0.825768
ENSGALG00000001531	FN3K	7.2461	1.72769	0.647664	2.66757	0.00764024	NA
ENSGALG00000001533		0.839101	-1.16174	2.24513	-0.517449	0.604843	NA
ENSGALG00000001534	TMEM88B	4.42232	-0.06313	0.768284	-0.0821701	0.934511	NA
ENSGALG00000001536		189.988	0.318868	0.157214	2.02824	0.0425354	0.638083
ENSGALG00000001538	ST7L	346.542	-0.101837	0.151594	-0.671774	0.501728	0.912032
ENSGALG00000001540	SF3A3	449.373	-0.126183	0.143572	-0.878884	0.379464	0.891638
ENSGALG00000001542	MRPL20	493.749	-0.22611	0.169701	-1.33241	0.182727	0.818052
ENSGALG00000001545	RAB40B	79.4312	0.554929	0.319481	1.73697	0.0823924	0.715457
ENSGALG00000001546	ZZEF1	164.459	0.472124	0.278737	1.6938	0.090304	0.7223
ENSGALG00000001547	CAPZA1	960.298	-0.165096	0.158376	-1.04243	0.297214	0.867148
ENSGALG00000001550	RBM39	855.333	0.21317	0.139035	1.53321	0.125223	0.770354
ENSGALG00000001551	CCNL2	314.354	-0.0150788	0.15754	-0.0957141	0.923748	0.991737
ENSGALG00000001555	AURKAIP1	244.417	-0.000449266	0.18102	-0.00248185	0.99802	0.999406
ENSGALG00000001557	ACAD8	240.044	-0.297213	0.209742	-1.41704	0.156471	0.794771
ENSGALG00000028982	CMPK2	759.54	1.61931	0.202432	7.9993	1.25133e-15	2.03319e-12
ENSGALG00000001559	ZP3	453.646	-0.560999	0.278221	-2.01638	0.0437604	0.643025
ENSGALG00000001561	MXRA8	189.663	0.102132	0.189856	0.537945	0.590615	0.930066
ENSGALG00000001563	WDR45B	367.16	0.275023	0.15645	1.7579	0.0787637	0.710662
ENSGALG00000001564	ATP2A3	937.846	-0.00268794	0.159024	-0.0169028	0.986514	0.998686
ENSGALG00000001565	C5	4.95516	0.829068	0.777096	1.06688	0.286026	NA
ENSGALG00000001568	NFS1	359.692	0.0405879	0.141019	0.287818	0.773486	0.968016
ENSGALG00000001569	RHOC	279.518	0.0118237	0.150873	0.0783681	0.937535	0.99447
ENSGALG00000001571	MYO1F	995.381	-0.0645321	0.221964	-0.290732	0.771256	0.967379
ENSGALG00000001572	COMMD4	582.235	-0.155909	0.223581	-0.697326	0.485599	0.909991
ENSGALG00000001573	P2RX1	203.121	0.0546909	0.289632	0.188829	0.850227	0.980835
ENSGALG00000001577	FOXK2	65.0115	0.0560102	0.292273	0.191637	0.848027	0.980317
ENSGALG00000001583	TRAF1	155.637	-0.417566	0.224769	-1.85776	0.0632033	0.689598
ENSGALG00000001586	NEIL1	473.82	-0.383277	0.207154	-1.85021	0.0642839	0.692019
ENSGALG00000001592	ACER1	11.5556	0.285632	0.498884	0.572542	0.566955	0.927208
ENSGALG00000001593	UFD1L	468.991	-0.079872	0.165176	-0.483557	0.6287	0.939902
ENSGALG00000001595	PHF19	86.9186	-0.187394	0.233716	-0.801803	0.422667	0.899753
ENSGALG00000001596	MLLT1	107.59	0.0565879	0.242161	0.233679	0.815234	0.973981
ENSGALG00000001597	PSMB3	965.029	-0.214723	0.222062	-0.966951	0.333568	0.878956
ENSGALG00000001600	DVL1	227.627	-0.0706042	0.181952	-0.388037	0.697989	0.954401
ENSGALG00000001602	NUTF2	429.791	-0.0415658	0.184407	-0.225403	0.821666	0.977136
ENSGALG00000001603	NARF	122.537	-0.172184	0.251036	-0.685895	0.492779	0.912032
ENSGALG00000001604		247.314	0.282953	0.180894	1.56419	0.117772	0.763216
ENSGALG00000001605	PPM1J	153.352	0.0872012	0.260822	0.334332	0.738129	0.961831
ENSGALG00000001606	INPP5B	299.745	-0.349595	0.148363	-2.35634	0.018456	0.4724
ENSGALG00000001607	CYBC1	378.903	-0.344154	0.202317	-1.70107	0.0889307	0.720683
ENSGALG00000001608	UNC5D	5.41548	-0.537661	0.806377	-0.666761	0.504925	NA
ENSGALG00000001610	PIP4K2B	41.5302	-0.186647	0.302354	-0.617312	0.537029	0.921048
ENSGALG00000001611	B3GAT1	8.37162	0.491364	0.62316	0.788505	0.430402	0.901225
ENSGALG00000001613	GNL3	572.582	-0.0316644	0.126762	-0.249795	0.802746	0.972605
ENSGALG00000001615	MAN2C1	195.484	-0.0117127	0.181257	-0.064619	0.948477	0.99465
ENSGALG00000001616	CDC45	75.1266	-0.0499225	0.240431	-0.207637	0.835512	0.978582
ENSGALG00000001617	CAMKK1	14.1236	-0.0184033	0.519078	-0.0354538	0.971718	0.997163
ENSGALG00000001618	OGFOD3	14.0794	0.0496372	0.479893	0.103434	0.917619	0.991082
ENSGALG00000001619	ATG16L1	52.8064	-0.264756	0.265146	-0.998531	0.318022	0.875918
ENSGALG00000001620		189.474	-0.557832	0.218679	-2.55092	0.0107439	0.366541
ENSGALG00000001621	CLDN5	79.7571	0.341274	0.259745	1.31388	0.188886	0.821437
ENSGALG00000001624	CWC25	148.228	-0.0790723	0.172405	-0.458644	0.64649	0.943761
ENSGALG00000001626		1.09869	-1.77296	2.13043	-0.832209	0.405291	NA
ENSGALG00000001633	DUSP26	46.3438	-0.0313416	0.293099	-0.106932	0.914843	0.990339
ENSGALG00000001634	RPL23	6555.78	-0.33219	0.158056	-2.10172	0.0355775	0.590277
ENSGALG00000001637	PSMD5	66.2963	-0.114356	0.284048	-0.402593	0.687248	0.951028
ENSGALG00000001639	MTF1	50.9094	-0.0159306	0.277223	-0.0574649	0.954175	0.995783
ENSGALG00000001640	RNF122	98.3125	-0.297002	0.239793	-1.23858	0.215503	0.838645
ENSGALG00000001642	GLT8D1	175.794	-0.218686	0.195962	-1.11596	0.264439	0.858415
ENSGALG00000001644	SIN3A	243.699	0.065339	0.213342	0.306264	0.759404	0.966139
ENSGALG00000001645	KCNT1	2.73714	-0.625228	1.32726	-0.471066	0.637593	NA
ENSGALG00000001647	PSKH1	19.6082	-0.10353	0.437197	-0.236804	0.812809	0.973396
ENSGALG00000001651	TTI2	95.6616	-0.331203	0.227465	-1.45606	0.145376	0.787718
ENSGALG00000001652	SEPT2L	1095.79	-0.00524479	0.118971	-0.0440846	0.964837	0.997125
ENSGALG00000001653	MANEAL	5.13945	-0.299584	0.697729	-0.42937	0.667654	NA
ENSGALG00000001654	C1QBP	1057.06	-0.0374817	0.115614	-0.324198	0.745788	0.963138
ENSGALG00000001655	SPCS1	858.39	-0.116935	0.206703	-0.565718	0.571585	0.927911
ENSGALG00000001658	RPL19	9250.05	-0.17575	0.16509	-1.06457	0.287069	0.865178
ENSGALG00000001661	SLC22A7	0	NA	NA	NA	NA	NA
ENSGALG00000001662	ATP10B	92.1533	1.22417	0.425074	2.87989	0.00397814	0.226207
ENSGALG00000001663	MAK16	306.123	0.0178362	0.160684	0.111002	0.911615	0.990294
ENSGALG00000001664	PTPN9	293.886	0.0710764	0.147746	0.481072	0.630466	0.940288
ENSGALG00000001666	RPAIN	129.262	0.120018	0.30675	0.391256	0.695608	0.954174
ENSGALG00000001668	UBE2R2	280.728	0.442955	0.192985	2.29528	0.0217171	0.501512
ENSGALG00000001678	PRKAB2	196.92	-0.256223	0.198038	-1.29381	0.195732	0.826978
ENSGALG00000001682	FBXL20	260.282	-0.0487185	0.149894	-0.32502	0.745166	0.963138
ENSGALG00000001684	SEC14L1	204.138	0.129062	0.170298	0.757856	0.448537	0.902426
ENSGALG00000001688	2020-09-05	1304.86	-0.0556825	0.144634	-0.38499	0.700245	0.954798
ENSGALG00000001689	SCAMP2	1747.77	0.0896197	0.195076	0.45941	0.64594	0.943761
ENSGALG00000001690	GABRB2	0.663065	2.84973	2.59234	1.09929	0.271642	NA
ENSGALG00000001691	INTS11	401.46	-0.071564	0.138513	-0.51666	0.605394	0.93401
ENSGALG00000001692	CAMSAP1	55.1754	-0.0927079	0.297807	-0.311302	0.755571	0.965276
ENSGALG00000001693	SLC18A1	18.5167	0.316955	0.424193	0.747196	0.454945	0.904748
ENSGALG00000001695	GABRA6	0	NA	NA	NA	NA	NA
ENSGALG00000001696	SAG	2.41413	0.283865	1.00265	0.283114	0.777089	NA
ENSGALG00000001697		0	NA	NA	NA	NA	NA
ENSGALG00000001698	GABRA1	0.391184	-0.145191	2.40445	-0.0603844	0.951849	NA
ENSGALG00000001701		170.354	-0.490489	0.183121	-2.6785	0.00739537	0.306072
ENSGALG00000042001		335.476	1.76421	0.220729	7.99265	1.32068e-15	2.03319e-12
ENSGALG00000001708	MED1	346.877	0.0245153	0.169195	0.144893	0.884795	0.987329
ENSGALG00000001709	MUSTN1	19.2919	-0.232911	0.435962	-0.534245	0.593172	0.930756
ENSGALG00000001711	PPCDC	95.3272	-0.286113	0.233931	-1.22306	0.221306	0.838937
ENSGALG00000001714	PUSL1	28.2995	-0.391814	0.380081	-1.03087	0.302603	0.867594
ENSGALG00000001716	C10H15ORF59	4.38635	-0.708244	0.779438	-0.908659	0.36353	NA
ENSGALG00000001717	SLC16A1	557.454	-0.0949848	0.174082	-0.545634	0.585318	0.929473
ENSGALG00000001718	CCNG1	606.981	-0.35369	0.153562	-2.30324	0.0212656	0.498671
ENSGALG00000001720		29.7871	-0.0281484	0.320038	-0.0879534	0.929914	0.992807
ENSGALG00000001721		0	NA	NA	NA	NA	NA
ENSGALG00000001722	E2F4	359.166	-0.0162293	0.140942	-0.115149	0.908327	0.989848
ENSGALG00000001723		0.0959733	-0.636965	3.53381	-0.180249	0.856957	NA
ENSGALG00000001725	TNRC6C	348.912	0.0248595	0.278473	0.0892709	0.928867	0.992807
ENSGALG00000001726	NUDCD2	250.721	-0.0844797	0.146023	-0.578537	0.562902	0.925789
ENSGALG00000001727	LZTS1	12.5043	-0.0790057	0.498485	-0.158492	0.874069	0.986572
ENSGALG00000001728	NACC2	70.3928	0.153635	0.23218	0.661706	0.50816	0.914081
ENSGALG00000001729	CD276	229.545	-0.0613425	0.182839	-0.335499	0.737248	0.961831
ENSGALG00000001730	DGKD	90.5304	-0.307765	0.321941	-0.955966	0.33909	0.880196
ENSGALG00000001731	CDK12	313.947	0.0097831	0.228467	0.0428206	0.965845	0.997163
ENSGALG00000001733	LRIG2	57.4552	0.381545	0.297923	1.28068	0.200306	0.828516
ENSGALG00000001737	RABEP1	190.835	0.0849246	0.187534	0.452848	0.650658	0.944833
ENSGALG00000001740	MGAT5B	55.3521	0.12803	0.404998	0.316126	0.751907	0.964096
ENSGALG00000001741	NPTN	982.882	0.125976	0.129485	0.972902	0.330602	0.878699
ENSGALG00000001749	ACSBG2	359.168	-0.0156087	0.178694	-0.0873489	0.930394	0.992807
ENSGALG00000001750	MAT2B	714.291	0.153419	0.131197	1.16938	0.242251	0.845204
ENSGALG00000001753	SFMBT1	13.4214	0.171582	0.594271	0.288728	0.77279	0.968016
ENSGALG00000001758	QSOX2	24.4824	-0.184262	0.344532	-0.534817	0.592776	0.930756
ENSGALG00000001764		0.734206	-1.09769	1.88428	-0.582554	0.560194	NA
ENSGALG00000001765	CAAP1	48.9217	0.628241	0.321063	1.95675	0.0503763	0.653007
ENSGALG00000001768	TENM2	3.22116	-0.386796	0.966441	-0.400227	0.688989	NA
ENSGALG00000001773	RFX2	45.5147	0.156745	0.339694	0.46143	0.64449	0.943037
ENSGALG00000001774	NEO1	106.181	0.681319	0.317403	2.14654	0.0318297	0.573363
ENSGALG00000001777	MFSD11	292.712	0.0799023	0.201388	0.396757	0.691546	0.952698
ENSGALG00000001779	KIAA0895L	35.6826	-0.334479	0.307506	-1.08772	0.27672	0.863051
ENSGALG00000001780	PROC	6.83079	0.117944	0.737748	0.159871	0.872983	NA
ENSGALG00000001782	PLAA	179.873	0.783135	0.289088	2.70898	0.00674904	0.29268
ENSGALG00000001788	ADPGK	237.744	-0.141885	0.16161	-0.877944	0.379974	0.891638
ENSGALG00000001790	METTL23	79.5887	-0.131255	0.241299	-0.543951	0.586475	0.929473
ENSGALG00000001791		102.286	-0.0623192	0.211997	-0.293963	0.768787	0.966555
ENSGALG00000001792	MRPS34	501.4	-0.139653	0.140734	-0.992314	0.321044	0.875918
ENSGALG00000001793	MYL10	1.84992	0.129519	1.1672	0.110965	0.911644	NA
ENSGALG00000001797	GPSM1	60.7317	0.0536307	0.241821	0.221778	0.824486	0.977136
ENSGALG00000001798	BBS4	198.518	-0.0417362	0.169149	-0.246742	0.805108	0.973004
ENSGALG00000001800		140.703	0.129735	0.182855	0.709496	0.478017	0.908158
ENSGALG00000001801	IFT74	55.1703	0.611459	0.290982	2.10136	0.0356092	0.590277
ENSGALG00000013057		1136.83	1.36074	0.175867	7.73734	1.01519e-14	1.38923e-11
ENSGALG00000001803	IWS1	360.12	-0.0432887	0.148057	-0.292379	0.769997	0.967379
ENSGALG00000001805		57.782	-0.322128	0.315481	-1.02107	0.307221	0.869801
ENSGALG00000001806		25.1333	1.5231	1.3833	1.10106	0.270869	0.861145
ENSGALG00000001812	ATCAY	4.25146	-0.170103	0.79559	-0.213807	0.830697	NA
ENSGALG00000001816	MAGI3	234.25	0.241673	0.200248	1.20686	0.227484	0.840796
ENSGALG00000001817	CTCF	417.194	-0.0136488	0.181952	-0.0750129	0.940204	0.994474
ENSGALG00000001823	HIKESHI	276.041	-0.213596	0.164509	-1.29838	0.194156	0.823578
ENSGALG00000001824		155.164	-0.0808393	0.216595	-0.373228	0.708979	0.957819
ENSGALG00000001826	WWC1	189.439	0.303905	0.214503	1.41678	0.156546	0.794771
ENSGALG00000001828		29.5379	-0.0334778	0.352389	-0.0950024	0.924313	0.991865
ENSGALG00000001833	PRKRIP1	90.8933	0.0177024	0.205804	0.0860157	0.931454	0.992807
ENSGALG00000001835	SCNN1D	1.12971	1.76173	1.71484	1.02735	0.304258	NA
ENSGALG00000001837	ORAI3	241.966	-0.215909	0.180353	-1.19714	0.231251	0.840796
ENSGALG00000001838	XPO7	650.505	0.114478	0.180569	0.633981	0.526093	0.917887
ENSGALG00000001840	TEK	69.0861	0.362717	0.312426	1.16097	0.245654	0.847929
ENSGALG00000001841	ROGDI	32.414	0.217336	0.305509	0.711391	0.476842	0.908031
ENSGALG00000001844	ALKBH4	35.4559	0.419117	0.369157	1.13533	0.256236	0.854937
ENSGALG00000001845	PHTF1	83.7607	0.245028	0.227196	1.07849	0.280816	0.864769
ENSGALG00000001848	UBE2J2	324.964	-0.0617223	0.171394	-0.360121	0.718757	0.957819
ENSGALG00000001849	BSN	45.3628	0.454362	0.404177	1.12416	0.260943	0.857684
ENSGALG00000001850	RARS	557.706	0.0599902	0.123831	0.484454	0.628064	0.939902
ENSGALG00000001852	LRWD1	159.002	-0.0578998	0.213578	-0.271095	0.786318	0.969305
ENSGALG00000001856	MOB3B	2.1784	1.42855	1.35982	1.05055	0.293467	NA
ENSGALG00000001857	C1QTNF12	39.1413	-0.459477	0.28065	-1.63719	0.101591	0.73465
ENSGALG00000001859		3.31285	-0.988011	0.891614	-1.10811	0.267812	NA
ENSGALG00000001860	RSBN1	88.4487	0.0639655	0.202781	0.315441	0.752427	0.964096
ENSGALG00000001862	ST6GALNAC1	111.149	0.0638964	0.323441	0.197552	0.843396	0.979067
ENSGALG00000001863	VTG2	2.0839	-1.21549	1.27452	-0.953683	0.340244	NA
ENSGALG00000001864	C9orf72	74.1398	0.691319	0.252339	2.73964	0.00615067	0.277479
ENSGALG00000001866	MCHR2	0	NA	NA	NA	NA	NA
ENSGALG00000001869	LINGO2	0.632125	2.72035	2.28486	1.19059	0.233813	NA
ENSGALG00000001872	SDF4	509.492	-0.210647	0.160578	-1.31181	0.189586	0.821437
ENSGALG00000001876	RASA4B	134.57	0.0824772	0.280392	0.294149	0.768644	0.966474
ENSGALG00000001882	TNFRSF18	172.621	-0.62405	0.274868	-2.27036	0.0231857	0.510948
ENSGALG00000001883	ST6GALNAC2	54.6417	-0.996286	0.355006	-2.80639	0.00501002	0.249665
ENSGALG00000001885		1.13095	1.7222	1.8434	0.934254	0.350173	NA
ENSGALG00000001889	CARD9	112.308	-0.0564669	0.233053	-0.242293	0.808553	0.973049
ENSGALG00000001892	CYGB	156.182	-0.293325	0.211105	-1.38948	0.164687	0.802128
ENSGALG00000001894		100.175	-0.297077	0.23192	-1.28094	0.200214	0.828516
ENSGALG00000001895	PANK3	54.5492	0.0768813	0.282904	0.271758	0.785808	0.969305
ENSGALG00000001900	PHF24	2.98785	-0.383535	1.0019	-0.382809	0.701861	NA
ENSGALG00000001901	ARIH1	371.478	0.0790695	0.125467	0.630199	0.528564	0.917917
ENSGALG00000001905	DTX2	286.51	-0.168751	0.168947	-0.99884	0.317872	0.875918
ENSGALG00000001907	WAPL	317.326	0.225244	0.181977	1.23776	0.215804	0.838645
ENSGALG00000001912		0.136782	-0.84261	3.53381	-0.238442	0.811538	NA
ENSGALG00000001916	SLIT3	38.4787	-0.171839	0.424391	-0.404908	0.685545	0.950816
ENSGALG00000001917	SSC4D	0.140197	-0.814989	3.53381	-0.230626	0.817605	NA
ENSGALG00000001918	DNAJB5	300.542	0.239683	0.246151	0.973721	0.330195	0.878699
ENSGALG00000001921		31.5128	-0.603909	0.522066	-1.15677	0.247367	0.849565
ENSGALG00000001925	GNB1L	92.776	0.0433856	0.216269	0.200609	0.841004	0.978584
ENSGALG00000001926	HSPB1	2234.17	-0.130109	0.258946	-0.502454	0.615348	0.935421
ENSGALG00000001932	SRRM3	0.22934	-0.0923732	3.53381	-0.0261398	0.979146	NA
ENSGALG00000001933	CORO2A	639.403	0.586928	0.205457	2.85669	0.00428088	0.235372
ENSGALG00000001934	OPN4	0.24668	1.39321	3.52683	0.395032	0.692819	NA
ENSGALG00000001935		0	NA	NA	NA	NA	NA
ENSGALG00000001936	MYO7B	14.1964	0.713598	0.536453	1.33022	0.183447	0.818417
ENSGALG00000001938	SLC25A24	160.148	-0.0656491	0.218495	-0.300461	0.763826	0.966221
ENSGALG00000001939	HIPK1	127.588	0.342524	0.31074	1.10229	0.270337	0.861145
ENSGALG00000001942	SPDL1	91.5693	-0.125099	0.232591	-0.537848	0.590682	0.930066
ENSGALG00000001943	RHBDF2	150.059	0.103808	0.220518	0.470745	0.637823	0.941933
ENSGALG00000001944	TBC1D2	83.2827	0.763422	0.296871	2.57157	0.010124	0.360186
ENSGALG00000001945	RFT1	125.53	-0.0566311	0.195532	-0.289626	0.772102	0.96753
ENSGALG00000001946	RSPO1	3.66277	0.368389	0.955679	0.385474	0.699886	NA
ENSGALG00000013723	OASL	4454.4	1.82804	0.240149	7.61212	2.69628e-14	3.32074e-11
ENSGALG00000001948		249.726	0.337257	0.227636	1.48157	0.138456	0.779635
ENSGALG00000001949	MDH2	2226.31	0.00270447	0.130923	0.0206569	0.983519	0.998686
ENSGALG00000001950	PMPCA	180.353	-0.0426724	0.158261	-0.269633	0.787442	0.969567
ENSGALG00000001951		23.3723	-0.0740822	0.376715	-0.196653	0.844099	0.979112
ENSGALG00000041192	IFIH1	298.193	1.21449	0.160828	7.55147	4.30389e-14	4.81879e-11
ENSGALG00000001955	AANAT	0.859322	0.496134	1.92976	0.257097	0.797104	NA
ENSGALG00000001956	OLFML3	193.025	-0.225372	0.1764	-1.27762	0.201383	0.829234
ENSGALG00000001959	HENMT1	4.46276	-0.675969	0.773841	-0.873525	0.382377	NA
ENSGALG00000001962	PTBP1	1387.74	0.457405	0.166037	2.75483	0.00587219	0.271887
ENSGALG00000001963		5.9974	-0.826017	0.693093	-1.19178	0.233346	NA
ENSGALG00000001964	INPP5E	106.024	0.0236303	0.197803	0.119464	0.904908	0.988926
ENSGALG00000001965	AARS	1245.45	0.0348385	0.13213	0.263668	0.792036	0.970347
ENSGALG00000001968	SYT6	8.42902	0.223413	0.556694	0.401321	0.688184	0.951257
ENSGALG00000001971	UBE2O	176.995	0.209428	0.214165	0.977878	0.328135	0.878699
ENSGALG00000001972		240.837	0.24967	0.152074	1.64177	0.100637	0.73465
ENSGALG00000001973	GNL2	212.889	0.134387	0.162035	0.829371	0.406895	0.896933
ENSGALG00000001975	TMEM120A	417.35	-0.197208	0.191525	-1.02967	0.303164	0.867594
ENSGALG00000001976	TRIM33	60.3507	0.134452	0.313111	0.429408	0.667626	0.948488
ENSGALG00000001977	LDB3	0	NA	NA	NA	NA	NA
ENSGALG00000001978	MED16	228.498	-0.201007	0.148058	-1.35762	0.174583	0.810773
ENSGALG00000001981		146.601	0.0729413	0.187319	0.389396	0.696983	0.954233
ENSGALG00000001983		5.19598	0.811021	0.920374	0.881186	0.378217	NA
ENSGALG00000001985	PIGQ	76.2525	0.142296	0.2438	0.583661	0.559448	0.925621
ENSGALG00000013575	IFI6	6061.82	2.03312	0.270457	7.51735	5.58997e-14	5.73717e-11
ENSGALG00000001988	TXNRD2	59.2463	-0.553382	0.243816	-2.26967	0.0232276	0.510948
ENSGALG00000001992	PKLR	7422.02	0.0324235	0.148159	0.218842	0.826773	0.977865
ENSGALG00000001994	PRR35	1.17375	1.19532	1.58774	0.752842	0.451545	NA
ENSGALG00000001995	LIMS2	50.2969	0.0733654	0.373905	0.196214	0.844443	0.979112
ENSGALG00000001996		5.91462	0.284408	0.773718	0.367586	0.713182	NA
ENSGALG00000001998	R3HDM4	406.266	-0.275965	0.159864	-1.72625	0.0843033	0.715562
ENSGALG00000002000	GRAMD2A	82.6744	-0.00350095	0.23662	-0.0147957	0.988195	0.998731
ENSGALG00000002001	STXBP3	258.162	0.350154	0.22051	1.58793	0.112303	0.755932
ENSGALG00000002002	BCAS2	515.95	-0.0879327	0.191052	-0.460257	0.645332	0.943508
ENSGALG00000002003	BMPR1A	14.4461	0.844982	0.636222	1.32812	0.184137	0.818417
ENSGALG00000002008	RNF157	17.6559	0.321739	0.479462	0.671042	0.502194	0.912032
ENSGALG00000002009	FANCG	73.5964	0.266957	0.29168	0.91524	0.360066	0.887427
ENSGALG00000002010	SNIP1	144.13	-0.0158356	0.177957	-0.0889857	0.929093	0.992807
ENSGALG00000002012		91.175	0.117257	0.281788	0.416118	0.677324	0.949285
ENSGALG00000002013	MEAF6	560.157	-0.299973	0.190449	-1.57508	0.115238	0.761787
ENSGALG00000002014	SMU1	517.168	0.131862	0.12706	1.0378	0.299365	0.867492
ENSGALG00000002015	SNCG	26.2103	0.585536	0.376654	1.55458	0.120047	0.76408
ENSGALG00000002016	PRKCD	410.64	-0.0251706	0.156376	-0.160962	0.872123	0.9856
ENSGALG00000002018	CAPN15	647.549	0.139297	0.132448	1.05171	0.292931	0.865929
ENSGALG00000002021	ZC3H12A	259.447	-0.0642846	0.227989	-0.281964	0.777971	0.968797
ENSGALG00000016964		262.331	1.4275	0.190907	7.47745	7.57812e-14	7.17939e-11
ENSGALG00000002023	PIGO	74.5263	0.472915	0.275803	1.71468	0.0864037	0.718658
ENSGALG00000002024	COMT	104.76	-0.255093	0.188965	-1.34995	0.177033	0.811498
ENSGALG00000002028	GPRC5B	3.17755	0.19231	1.2059	0.159474	0.873295	NA
ENSGALG00000002029	TMEM259	828.408	0.0841284	0.136653	0.615637	0.538134	0.921482
ENSGALG00000002033	NDUFB6	1055.24	-0.109999	0.217976	-0.504638	0.613813	0.935167
ENSGALG00000002038	DENND2C	39.3868	-0.213233	0.278042	-0.766909	0.443136	0.902426
ENSGALG00000002042		100.622	-0.0220083	0.183287	-0.120076	0.904423	0.988883
ENSGALG00000002043		147.217	0.218593	0.224562	0.973419	0.330345	0.878699
ENSGALG00000002044	EEF2KMT	87.2203	-0.294649	0.243092	-1.21209	0.225479	0.840796
ENSGALG00000002046		11.4047	-0.618679	0.519815	-1.19019	0.233971	0.841255
ENSGALG00000002048	GPRIN2	4.8604	0.270928	0.82555	0.328179	0.742776	NA
ENSGALG00000002050	EXOC7	510.233	0.250315	0.149128	1.67852	0.0932453	0.72647
ENSGALG00000002053	POR	1138.42	0.0429019	0.154241	0.278148	0.780899	0.968797
ENSGALG00000002055	HES4	238.42	0.292957	0.305594	0.958646	0.337737	0.880196
ENSGALG00000002056	TANGO2	110.252	-0.408988	0.19661	-2.08019	0.0375078	0.600457
ENSGALG00000002057	POLR2D	288.992	-0.26269	0.192192	-1.36681	0.171684	0.808546
ENSGALG00000002060	TAF15	506.336	0.0325171	0.161741	0.201044	0.840664	0.978584
ENSGALG00000002062	SRP68	435.467	0.0116483	0.135688	0.0858459	0.931589	0.992807
ENSGALG00000002064	STOML2	476.965	0.0288509	0.175197	0.164677	0.869198	0.984812
ENSGALG00000002066	NCOA4	805.618	0.215638	0.169718	1.27056	0.203884	0.831148
ENSGALG00000002067		170.935	-0.00189729	0.196584	-0.00965132	0.992299	0.998731
ENSGALG00000002069	FAM214B	79.382	0.428238	0.253426	1.68979	0.0910673	0.7223
ENSGALG00000002070	SAP130	196.494	0.0876595	0.25122	0.348935	0.727138	0.958466
ENSGALG00000002080	DOCK2	187.406	-0.0738844	0.233409	-0.316545	0.751589	0.964096
ENSGALG00000002081	MMP28	12.9079	-0.230591	0.505207	-0.456428	0.648082	0.944131
ENSGALG00000002082	AMPD1	1.13024	-0.429713	1.50259	-0.285981	0.774893	NA
ENSGALG00000002083		0	NA	NA	NA	NA	NA
ENSGALG00000002085	FZR1	273.526	-0.143764	0.170026	-0.845539	0.39781	0.892943
ENSGALG00000002086	RASL10B	6.44302	-0.606903	0.644334	-0.941907	0.34624	NA
ENSGALG00000002087	NCBP1	215.489	0.126854	0.209757	0.604767	0.545334	0.923097
ENSGALG00000002088	GALR2	1.60054	-0.679146	1.5051	-0.451231	0.651823	NA
ENSGALG00000002089		733.919	-0.0700559	0.162165	-0.432003	0.665739	0.948328
ENSGALG00000002090	GPSM2	152.725	0.106712	0.168188	0.634479	0.525768	0.91784
ENSGALG00000002091		0.382385	2.02354	3.06366	0.660499	0.508934	NA
ENSGALG00000002093	NR2E3	0	NA	NA	NA	NA	NA
ENSGALG00000002094	TRMT2A	165.71	-0.0631054	0.17295	-0.364876	0.715204	0.957819
ENSGALG00000002095	CHMP4B	1452.62	0.112658	0.136829	0.823346	0.410311	0.897741
ENSGALG00000002097		0	NA	NA	NA	NA	NA
ENSGALG00000002098	GRIK3	1.70151	1.76724	1.40717	1.25588	0.209159	NA
ENSGALG00000002099		107.696	-0.0201632	0.314911	-0.0640281	0.948948	0.99465
ENSGALG00000002102		92.1264	0.0233577	0.468736	0.0498313	0.960257	0.997125
ENSGALG00000002103	TPPP3	177.496	0.117532	0.312166	0.376505	0.706542	0.957667
ENSGALG00000002105	FOXI1	7.28998	0.783104	0.631463	1.24014	0.214923	NA
ENSGALG00000002106	CLCC1	113.045	0.245202	0.211963	1.15681	0.247348	0.849565
ENSGALG00000002107	RANBP1	982.272	-0.166061	0.154941	-1.07177	0.283822	0.865178
ENSGALG00000002108		41.6053	-0.291842	0.386866	-0.754374	0.450625	0.903612
ENSGALG00000002110	TSTD2	26.0564	0.412157	0.412021	1.00033	0.31715	0.875918
ENSGALG00000002111		0.923553	0.265433	1.75778	0.151005	0.879972	NA
ENSGALG00000002112	CSF3R	553.461	-0.166417	0.174978	-0.951077	0.341565	0.880619
ENSGALG00000002113	LCP2	189.649	0.0389928	0.19753	0.197402	0.843513	0.979067
ENSGALG00000002116	TEN1	24.9102	-0.481764	0.431244	-1.11715	0.263931	0.857881
ENSGALG00000002117	PARG	156.715	0.0114085	0.193611	0.0589251	0.953012	0.995783
ENSGALG00000002118	KCNMB1	287.581	-0.28485	0.160785	-1.77162	0.076458	0.706218
ENSGALG00000002119	VPS35L	224.565	-0.144883	0.158642	-0.913265	0.361103	0.887427
ENSGALG00000002121	PLEKHN1	51.5877	0.0332014	0.355299	0.0934464	0.925549	0.992046
ENSGALG00000002123	OSCP1	43.8067	-0.422405	0.269122	-1.56957	0.116515	0.761787
ENSGALG00000002124	ZDHHC8	9.87307	0.176181	0.55258	0.318833	0.749853	0.963705
ENSGALG00000002125	TMOD1	38.0359	0.313452	0.316603	0.990046	0.322151	0.875918
ENSGALG00000002127	LSM10	108.331	-0.059654	0.274759	-0.217114	0.82812	0.977865
ENSGALG00000002129	WDR47	71.9916	-0.0419646	0.23518	-0.178436	0.858381	0.982836
ENSGALG00000002131	NPRL2	267.674	-0.271299	0.153582	-1.76648	0.0773162	0.709046
ENSGALG00000002132	KCNIP1	2.42268	1.02499	1.2106	0.84668	0.397173	NA
ENSGALG00000002137	PGAM5	289.299	0.0863364	0.152388	0.566558	0.571015	0.927911
ENSGALG00000002138	HYAL2	231.321	-0.150188	0.209377	-0.71731	0.473183	0.907335
ENSGALG00000002139	CSDE1	1496.93	0.0215466	0.146251	0.147326	0.882874	0.987329
ENSGALG00000002141	UGGT1	151.145	0.0614144	0.235343	0.260957	0.794126	0.971371
ENSGALG00000002142	DGKQ	5.34095	-0.137792	0.652874	-0.211055	0.832845	NA
ENSGALG00000002143	ANKLE2	98.3314	0.279087	0.223962	1.24614	0.212714	0.838645
ENSGALG00000002144	THRAP3	946.884	0.0661878	0.188458	0.351208	0.725432	0.957819
ENSGALG00000002145	CAMSAP2	40.8222	0.0882734	0.356251	0.247784	0.804302	0.972967
ENSGALG00000002147	SIKE1	610.601	-0.173065	0.137125	-1.2621	0.206913	0.833105
ENSGALG00000002150	CPEB1	17.8434	-0.45607	0.421649	-1.08163	0.279415	0.864208
ENSGALG00000002151	PEX12	109.473	-0.187596	0.247175	-0.758959	0.447877	0.902426
ENSGALG00000002152	GABRP	1.57978	-0.671969	1.48393	-0.452831	0.650671	NA
ENSGALG00000002155	HS6ST1	336.307	0.32499	0.188964	1.71986	0.0854586	0.717764
ENSGALG00000002157	RPS17	14179.9	-0.306939	0.213088	-1.44044	0.149744	0.790844
ENSGALG00000002158	GOLGA3	280.564	0.283722	0.153626	1.84684	0.06477	0.692019
ENSGALG00000002159	ACOX1	1003.19	0.0789222	0.179344	0.44006	0.659894	0.947232
ENSGALG00000002160	B2M	51700.2	0.0668775	0.189156	0.353557	0.723671	0.957819
ENSGALG00000002162	ACO1	396.013	0.396582	0.157678	2.51514	0.0118986	0.383876
ENSGALG00000002164	DDX59	98.4975	0.0720863	0.255648	0.281975	0.777963	0.968797
ENSGALG00000002165	UNC13B	18.8305	0.518478	0.44371	1.16851	0.242602	0.845469
ENSGALG00000002167	PATL2	188.228	0.432874	0.220538	1.96281	0.0496688	0.65203
ENSGALG00000002169	PLEKHB2	2478	0.0434502	0.211075	0.205852	0.836906	0.978584
ENSGALG00000002170		43.7485	0.238044	0.3548	0.670925	0.502268	0.912032
ENSGALG00000002172	FAM168B	100.077	0.147021	0.287011	0.51225	0.608476	0.93401
ENSGALG00000002175	KIF14	9.92964	-0.302641	0.678368	-0.44613	0.655503	0.945222
ENSGALG00000002179	FBF1	189.868	-0.101799	0.170055	-0.598621	0.549425	0.923677
ENSGALG00000002180	CHFR	94.9969	-0.00310344	0.205858	-0.0150757	0.987972	0.998686
ENSGALG00000002182	NR5A2	109.827	0.437822	0.324734	1.34825	0.177578	0.811523
ENSGALG00000002183	PRR16	2.8688	0.0669322	0.933114	0.0717299	0.942817	NA
ENSGALG00000002186	UNC45B	0	NA	NA	NA	NA	NA
ENSGALG00000002187	HSD17B4	545.978	0.644354	0.255076	2.52612	0.0115329	0.379785
ENSGALG00000002189	SNX1	926.68	0.0900643	0.13392	0.672524	0.50125	0.912032
ENSGALG00000002191	TLX3	0	NA	NA	NA	NA	NA
ENSGALG00000002192	PTPRC	1266.45	-0.16703	0.231079	-0.722826	0.469787	0.906667
ENSGALG00000002193	ARHGEF4	0.81925	-2.28414	2.16161	-1.05669	0.290655	NA
ENSGALG00000002194	MRPL38	424.369	-0.0617829	0.224044	-0.275762	0.782731	0.968797
ENSGALG00000002197	NPM1	6310.66	-0.0647025	0.130551	-0.495612	0.620168	0.937177
ENSGALG00000002198	FHOD1	356.168	-0.178218	0.208862	-0.853282	0.393503	0.892943
ENSGALG00000002199	KLHL17	12.8524	-0.210751	0.484987	-0.434549	0.66389	0.948211
ENSGALG00000002200	ACSM3	0.115272	-0.846054	3.53381	-0.239417	0.810782	NA
ENSGALG00000002201	PPL	65.0763	0.405955	0.429619	0.944919	0.3447	0.881872
ENSGALG00000002203	FGF18	2.37289	0.311553	1.02517	0.303905	0.7612	NA
ENSGALG00000002204	SLC7A4	55.5286	0.0679072	0.331605	0.204783	0.837742	0.978584
ENSGALG00000002205	FBRSL1	177.925	0.247896	0.217945	1.13743	0.25536	0.854752
ENSGALG00000002207	ATP6V1G3	1.23063	2.80034	1.78267	1.57087	0.116214	NA
ENSGALG00000002210	PPIB	7754.22	-0.0957592	0.160572	-0.596364	0.550932	0.923918
ENSGALG00000002216	NEK7	209.374	-0.0140141	0.204875	-0.0684032	0.945465	0.99465
ENSGALG00000002219	WBP2	662.273	0.254639	0.225293	1.13026	0.258368	0.856083
ENSGALG00000002222	NOC2L	305.503	0.145942	0.177898	0.82037	0.412005	0.897741
ENSGALG00000002223	LHX9	0	NA	NA	NA	NA	NA
ENSGALG00000002225	RFFL	354.319	0.119942	0.162469	0.738247	0.460365	0.906262
ENSGALG00000002227	DMXL1	41.668	0.5429	0.36938	1.46976	0.141626	0.784293
ENSGALG00000002229	FBXW11	480.186	0.178872	0.136367	1.31169	0.189623	0.821437
ENSGALG00000002232	RERE	241.446	0.42106	0.310768	1.3549	0.17545	0.811371
ENSGALG00000002234	UNC13D	293.87	-0.330975	0.191056	-1.73235	0.0832116	0.715457
ENSGALG00000002237	ATP6V0D1	1176.41	0.0572873	0.114308	0.501166	0.616254	0.935617
ENSGALG00000002239	REXO5	85.3716	-0.0669208	0.23244	-0.287906	0.773419	0.968016
ENSGALG00000002240	C3orf18	14.8682	-0.0937705	0.409502	-0.228987	0.818879	0.975463
ENSGALG00000002242	GALNT9	28.9147	-0.573875	0.385375	-1.48914	0.136451	0.778284
ENSGALG00000002244	AGRP	7.18543	-1.10849	0.816806	-1.35711	0.174747	NA
ENSGALG00000002246	DENND1B	30.5259	0.006046	0.329486	0.0183498	0.98536	0.998686
ENSGALG00000002247	SETD6	163.903	-0.0950112	0.178734	-0.53158	0.595017	0.930922
ENSGALG00000002249	AGO1	143.93	0.158256	0.179903	0.879674	0.379036	0.891638
ENSGALG00000002250	DTWD2	32.0366	0.639766	0.41797	1.53065	0.125856	0.770652
ENSGALG00000002253	HEMK1	49.9401	-0.435595	0.272818	-1.59665	0.110344	0.752165
ENSGALG00000002260	CISH	223.863	-0.0472466	0.167473	-0.282114	0.777856	0.968797
ENSGALG00000002262	ETF1	379.563	0.117513	0.136816	0.858912	0.390389	0.892943
ENSGALG00000002263	KLHL6	558.3	-0.21664	0.250907	-0.863429	0.387902	0.892943
ENSGALG00000002266	OGDHL	1.90659	-0.0600785	1.40474	-0.0427683	0.965886	NA
ENSGALG00000002267	DCUN1D3	34.4948	-0.0312657	0.329963	-0.0947552	0.924509	0.991865
ENSGALG00000002272	NOC4L	235.362	0.209828	0.184614	1.13658	0.255715	0.854752
ENSGALG00000002273	LYRM1	85.4631	0.149464	0.231952	0.644375	0.519333	0.915582
ENSGALG00000002276	EME2	35.7411	-0.217347	0.342538	-0.634518	0.525743	0.91784
ENSGALG00000002277	KLHL24	86.4694	-0.0759433	0.202593	-0.374856	0.707768	0.957698
ENSGALG00000002278	UNK	44.2713	0.228152	0.264591	0.862282	0.388532	0.892943
ENSGALG00000002282	TMEM200A	26.6851	0.490399	0.34625	1.41632	0.156683	0.794771
ENSGALG00000002283	MAPKAPK3	290.565	0.187348	0.171968	1.08944	0.275962	0.863051
ENSGALG00000002284	TRAPPC3	390.618	-0.27063	0.160337	-1.68788	0.0914349	0.72297
ENSGALG00000002285	SPSB3	257.247	-0.0130495	0.148687	-0.087765	0.930063	0.992807
ENSGALG00000002286	H3F3B	4998.64	-0.053148	0.161003	-0.330105	0.74132	0.962517
ENSGALG00000002287		0.140665	-0.818295	3.53381	-0.231562	0.816878	NA
ENSGALG00000002288	LIG3	312.409	0.0813873	0.157586	0.516463	0.605531	0.93401
ENSGALG00000002289	CHAT	1.05659	-1.04144	1.8293	-0.56931	0.569146	NA
ENSGALG00000002294	SEMA6A	12.1546	-0.144016	0.580513	-0.248084	0.80407	0.972878
ENSGALG00000002298	COL8A2	9.27164	-0.00268331	0.645531	-0.00415676	0.996683	0.99922
ENSGALG00000002299	RGR	0.68266	0.53795	2.3786	0.226162	0.821075	NA
ENSGALG00000002301	CNOT1	671.899	0.321991	0.225442	1.42827	0.153215	0.792968
ENSGALG00000002303	LRIT1	0.123409	0.626609	3.53381	0.177318	0.859258	NA
ENSGALG00000002304	ADPRHL2	279.616	-0.085836	0.172883	-0.496496	0.619544	0.93712
ENSGALG00000002305	ZBTB41	22.174	-0.359562	0.390576	-0.920594	0.357262	0.887427
ENSGALG00000002307	LRIT2	0	NA	NA	NA	NA	NA
ENSGALG00000002308	COMMD10	154.016	0.377984	0.225135	1.67892	0.0931668	0.72647
ENSGALG00000002311	GALK1	123.233	-0.170161	0.239145	-0.711541	0.476749	0.908031
ENSGALG00000002312	TMEM132E	65.4404	-0.165494	0.254202	-0.651035	0.515024	0.915565
ENSGALG00000002313	SLC38A7	93.137	-0.215723	0.194722	-1.10785	0.267925	0.86074
ENSGALG00000002314	CDHR1	23.3471	0.400447	0.412572	0.970613	0.331741	0.878699
ENSGALG00000002315		389.471	-0.263157	0.158582	-1.65944	0.097028	0.732543
ENSGALG00000002316	NUBP2	347.884	-0.30259	0.220908	-1.36975	0.170764	0.807863
ENSGALG00000002318	LVRN	4.51853	-0.075593	0.833349	-0.0907099	0.927723	NA
ENSGALG00000002319	TEKT2	2.32229	-1.15883	1.10837	-1.04553	0.295777	NA
ENSGALG00000002321	GOT2	1285	0.063254	0.129374	0.488922	0.624897	0.939091
ENSGALG00000002325	IGFALS	0	NA	NA	NA	NA	NA
ENSGALG00000002326		204.201	0.833653	0.298248	2.79517	0.00518722	0.254525
ENSGALG00000002329	CCL1	62.8038	0.0350794	0.253199	0.138545	0.88981	0.987381
ENSGALG00000002335	DOCK3	2.83497	0.585703	1.07453	0.545076	0.585701	NA
ENSGALG00000002336	EP400	114.501	0.405418	0.331132	1.22434	0.220823	0.838937
ENSGALG00000002341	AP3S1	218.648	-0.109154	0.169084	-0.64556	0.518564	0.915582
ENSGALG00000002345	ATG12	245.313	0.251536	0.182362	1.37933	0.167794	0.803501
ENSGALG00000002346	CLSPN	31.7581	0.0430004	0.455851	0.0943299	0.924847	0.992046
ENSGALG00000002347	DIPK2A	63.146	-0.0509307	0.248728	-0.204765	0.837756	0.978584
ENSGALG00000002350		1.87105	0.49043	1.1821	0.414879	0.678231	NA
ENSGALG00000002354	PUS1	139.055	-0.250619	0.205012	-1.22246	0.221532	0.838937
ENSGALG00000002356	CMTR2	13.2854	0.43989	0.464444	0.947132	0.343571	0.881529
ENSGALG00000002358	CDO1	19.2235	-0.876993	0.59537	-1.47302	0.140745	0.783288
ENSGALG00000002362	MANF	1502.83	-0.0899977	0.158001	-0.569603	0.568947	0.927839
ENSGALG00000002363	HSPA9	1235.11	0.310067	0.203976	1.52011	0.128482	0.773987
ENSGALG00000002364	SEC16A	172.756	0.493731	0.301375	1.63826	0.101367	0.73465
ENSGALG00000002369	F13B	6.3911	-0.348456	1.03806	-0.335678	0.737113	NA
ENSGALG00000002370	SH2D4B	0.247135	1.39609	3.52689	0.395843	0.692221	NA
ENSGALG00000002371	RUSC2	83.7233	0.0156913	0.328986	0.0476961	0.961958	0.997125
ENSGALG00000002374	SLC9A9	36.2473	0.121015	0.274398	0.44102	0.659199	0.947117
ENSGALG00000002375	NOTCH1	216.261	0.0835384	0.300307	0.278177	0.780877	0.968797
ENSGALG00000002377	ENO1	11258.8	-0.0930033	0.11134	-0.835308	0.403544	0.896489
ENSGALG00000002379	MRPS17	486.924	-0.04563	0.208705	-0.218634	0.826935	0.977865
ENSGALG00000002383	CD72AG	245.945	0.326906	0.327461	0.998307	0.318131	0.875918
ENSGALG00000002386	TMEM8B	8.31209	0.51486	0.682006	0.754919	0.450297	0.903474
ENSGALG00000002388	NIPSNAP2	612.399	-0.100072	0.134422	-0.744462	0.456597	0.904748
ENSGALG00000002389		155.799	0.57828	0.309853	1.86631	0.0619985	0.687355
ENSGALG00000002390	CA6	32.8137	-0.730473	0.423524	-1.72475	0.0845728	0.715776
ENSGALG00000002394	RGP1	267.332	0.576045	0.204645	2.81485	0.00488001	0.247994
ENSGALG00000002395		0	NA	NA	NA	NA	NA
ENSGALG00000002397	PSPH	27.5308	-0.112181	0.351178	-0.319441	0.749392	0.963705
ENSGALG00000002399		92.7154	0.319136	0.213056	1.4979	0.13416	0.778284
ENSGALG00000002403	ULK1	43.3858	-0.139701	0.304879	-0.45822	0.646795	0.94383
ENSGALG00000002407	HYDIN	5.61055	0.674182	0.755726	0.892099	0.37234	NA
ENSGALG00000002408	NCDN	191.834	-0.125238	0.187751	-0.66704	0.504747	0.912909
ENSGALG00000002412	GBA2	1549.03	0.489192	0.254773	1.92011	0.0548439	0.671687
ENSGALG00000002413		0.732803	-3.04941	2.48058	-1.22931	0.218954	NA
ENSGALG00000002414	TSPAN14	90.8816	0.0314682	0.261198	0.120476	0.904106	0.988883
ENSGALG00000002415	SAP30BP	279.468	-0.115161	0.167789	-0.686347	0.492495	0.912032
ENSGALG00000002417	GMPPA	204.482	0.116993	0.178305	0.656142	0.511733	0.914596
ENSGALG00000002419	KIAA1328	13.93	0.119294	0.490429	0.243244	0.807816	0.973004
ENSGALG00000002421	FAM213A	427.705	0.103028	0.183573	0.561237	0.574636	0.927911
ENSGALG00000002424	RECQL5	80.0447	-0.325463	0.248426	-1.3101	0.190162	0.821437
ENSGALG00000002426	EXOSC3	168.103	-0.124336	0.159701	-0.778554	0.436242	0.902306
ENSGALG00000002427	SMIM5	100.633	-0.129461	0.250429	-0.516956	0.605187	0.93401
ENSGALG00000002428	ZP2	4.59625	-0.25248	0.859401	-0.293786	0.768922	NA
ENSGALG00000002430	SMN	279.259	0.0912588	0.143282	0.636916	0.52418	0.916999
ENSGALG00000002431		378.537	-0.0748117	0.124095	-0.602858	0.546603	0.923097
ENSGALG00000002432	DYDC2	0	NA	NA	NA	NA	NA
ENSGALG00000002437	DIPK1B	51.5434	0.544224	0.271206	2.00668	0.0447836	0.643025
ENSGALG00000002439	BDP1	16.7887	0.136349	0.431886	0.315705	0.752226	0.964096
ENSGALG00000002442	ANKS4B	628.74	0.156535	0.291317	0.537335	0.591036	0.930066
ENSGALG00000002443	FBXL16	4.27842	-0.223515	0.907186	-0.246383	0.805386	NA
ENSGALG00000002445	KIAA0319L	404.436	0.119692	0.193761	0.617731	0.536753	0.920703
ENSGALG00000002447	CTNNA1	1333.85	0.439609	0.224388	1.95915	0.0500949	0.65203
ENSGALG00000002448	CCT6A	1323.76	0.206593	0.111533	1.85231	0.0639817	0.692019
ENSGALG00000002450	WDR24	267.984	0.0322096	0.148242	0.217277	0.827993	0.977865
ENSGALG00000002452	AQP3	51.5599	-0.513982	0.281758	-1.8242	0.0681219	0.694528
ENSGALG00000002455	LRRTM2	0.87527	-0.430702	1.79438	-0.240028	0.810308	NA
ENSGALG00000002457	SIL1	348.951	-0.132122	0.171017	-0.772568	0.439778	0.902306
ENSGALG00000002458	VAC14	365.53	-0.113344	0.160611	-0.705705	0.480372	0.908427
ENSGALG00000002461		25.9913	-0.377677	0.444361	-0.849933	0.395362	0.892943
ENSGALG00000002463		341.118	-0.341185	0.274818	-1.2415	0.214423	0.838645
ENSGALG00000002466	SLC2A5	211.917	-0.847838	0.305996	-2.77075	0.00559272	0.264839
ENSGALG00000002467	MTSS2	217.249	0.154821	0.328038	0.471962	0.636954	0.941933
ENSGALG00000002469	CDC73	177.523	0.114917	0.190865	0.602084	0.547118	0.923097
ENSGALG00000002470		196.211	0.188623	0.259184	0.727756	0.466763	0.906667
ENSGALG00000002473	GPR157	279.744	-0.295756	0.27283	-1.08403	0.278351	0.863452
ENSGALG00000002478	MATR3	564.542	0.143873	0.194537	0.739568	0.459562	0.905253
ENSGALG00000002479	MAT1A	15.3484	-0.426573	0.527296	-0.808982	0.418526	0.898634
ENSGALG00000002484	CRYM	268.493	0.174739	0.22805	0.766232	0.443538	0.902426
ENSGALG00000002485	PHKG1	809.128	-0.126808	0.196681	-0.644739	0.519097	0.915582
ENSGALG00000002486	RNF123	227.318	0.0561713	0.153776	0.365279	0.714903	0.957819
ENSGALG00000002487	SFSWAP	180.178	0.107402	0.183845	0.584196	0.559089	0.92552
ENSGALG00000002488	PAIP2B	544.983	-0.196502	0.148843	-1.3202	0.186768	0.821221
ENSGALG00000002489	PPP1R26	38.5954	0.51991	0.351936	1.47729	0.139598	0.781192
ENSGALG00000002490	UQCRC2	1469.93	0.0631942	0.15194	0.415915	0.677472	0.949285
ENSGALG00000002492	H6PD	55.9605	0.142331	0.281709	0.50524	0.61339	0.935167
ENSGALG00000002495	CHCHD2P9	7173.98	-0.12582	0.254919	-0.493569	0.621611	0.937746
ENSGALG00000002496	SFTPA1	1.16646	-3.70854	2.6526	-1.39808	0.162089	NA
ENSGALG00000002497	RHOT2	297.898	0.264235	0.15218	1.73633	0.0825058	0.715457
ENSGALG00000002499		140.212	0.405078	0.178765	2.26598	0.0234524	0.51395
ENSGALG00000002500	GMPPB	1128.96	0.198815	0.254984	0.779716	0.435558	0.901744
ENSGALG00000002501	VKORC1L1	150.708	0.114376	0.226669	0.504595	0.613843	0.935167
ENSGALG00000002503	SFTPA2	0.453882	-1.0223	2.5932	-0.394222	0.693417	NA
ENSGALG00000002504	RO60	9.64002	0.0625973	0.622711	0.100524	0.919929	0.991237
ENSGALG00000002506	SPSB1	170.152	-0.164056	0.216706	-0.757047	0.449022	0.902591
ENSGALG00000002507	MBL2	1.30028	2.93205	1.69727	1.72751	0.0840758	NA
ENSGALG00000002510	IP6K1	600.657	-0.15028	0.118299	-1.27034	0.203963	0.831148
ENSGALG00000002511		0.121815	0.626502	3.53381	0.177288	0.859282	NA
ENSGALG00000002514	SFPQ	830.001	0.107074	0.174966	0.611967	0.54056	0.922053
ENSGALG00000002515	OLFM1	25.5958	-0.499443	0.420362	-1.18813	0.234783	0.841255
ENSGALG00000002517	TMEM35B	381.117	-0.0719911	0.263336	-0.273381	0.78456	0.968797
ENSGALG00000002519	SLC25A33	59.4803	-0.482787	0.262371	-1.84009	0.0657544	0.692019
ENSGALG00000002523	CREB3	1094.79	0.334567	0.175455	1.90686	0.0565391	0.676054
ENSGALG00000002524	UCHL5	350.326	-0.31792	0.157124	-2.02337	0.043035	0.640119
ENSGALG00000002525	RASGEF1A	91.8699	0.0192408	0.263449	0.0730341	0.941779	0.994474
ENSGALG00000002527		38.3543	-0.301842	0.354111	-0.852395	0.393995	0.892943
ENSGALG00000002528	DNAJC18	220.743	-0.000472127	0.199524	-0.00236627	0.998112	0.999406
ENSGALG00000002529	MCCC2	202.869	0.000424427	0.20082	0.00211347	0.998314	0.99945
ENSGALG00000002531	SF3B3	1151.16	0.160888	0.160181	1.00441	0.315179	0.874876
ENSGALG00000002532	GJA4	50.4591	-0.192646	0.287928	-0.669077	0.503446	0.912098
ENSGALG00000002536	STX2	175.754	-0.203178	0.177499	-1.14468	0.252343	0.854752
ENSGALG00000002539	KCNN2	8.69701	-0.852993	0.66291	-1.28674	0.198184	0.82814
ENSGALG00000002542	GUSB	599.672	0.0452089	0.226497	0.199601	0.841793	0.978714
ENSGALG00000002543	CSGALNACT2	95.977	0.00804173	0.195088	0.0412211	0.96712	0.997163
ENSGALG00000002544	PCDH12	33.499	0.0141028	0.349855	0.0403104	0.967846	0.997163
ENSGALG00000002546	COL5A1	295.479	0.0410472	0.350246	0.117195	0.906705	0.989622
ENSGALG00000002548	TLN1	1883.16	0.572145	0.302625	1.89061	0.0586769	0.681928
ENSGALG00000002549	RGS1	203.349	-0.247489	0.281831	-0.878146	0.379864	0.891638
ENSGALG00000002550	TSHB	0.108239	0.666553	3.53381	0.188621	0.85039	NA
ENSGALG00000002551	CFAP70	7.32528	-0.45981	0.641223	-0.717083	0.473323	NA
ENSGALG00000002553	PCDH1	274.371	0.177224	0.238844	0.742008	0.458083	0.904748
ENSGALG00000002554	TSPAN2	66.7638	-0.151364	0.249518	-0.606626	0.544099	0.922962
ENSGALG00000002555	RET	18.6187	0.612653	0.478579	1.28015	0.200493	0.828516
ENSGALG00000002556	NGF	2.75831	-1.42592	1.09019	-1.30795	0.190889	NA
ENSGALG00000002557	ADGRD1	5.49144	-0.0620384	0.756112	-0.0820493	0.934608	NA
ENSGALG00000002558	ASL1	16.3101	-0.379458	0.423048	-0.896963	0.369739	0.888867
ENSGALG00000002561		108.213	-0.469111	0.204409	-2.29496	0.0217354	0.501512
ENSGALG00000002562	ARAP3	166.899	0.267022	0.240625	1.1097	0.267127	0.86074
ENSGALG00000002563	TPM4	802.931	-0.414381	0.222996	-1.85824	0.0631342	0.689598
ENSGALG00000002564	RGS4	213.568	0.134534	0.218898	0.614598	0.538821	0.921704
ENSGALG00000002569	RAN	1760.53	-0.203023	0.13357	-1.51998	0.128516	0.773987
ENSGALG00000002570		78.6016	-0.0887704	0.324239	-0.273781	0.784253	0.968797
ENSGALG00000002576	ASL2	352.108	0.332815	0.238013	1.3983	0.162022	0.799471
ENSGALG00000002577		1.0075	-2.59565	2.13364	-1.21653	0.223781	NA
ENSGALG00000002578		483.136	0.187219	0.187334	0.999388	0.317607	0.875918
ENSGALG00000002579	RIMBP2	9.3207	0.162342	0.612558	0.265023	0.790992	0.970347
ENSGALG00000002581		487.723	-0.225188	0.170143	-1.32352	0.185662	0.819979
ENSGALG00000002583	PIK3CD	594.228	-0.178513	0.242844	-0.735092	0.462283	0.906667
ENSGALG00000002587	CRCP	256.556	-0.158199	0.181402	-0.872086	0.383162	0.891895
ENSGALG00000002588	PPARD	898.023	0.113484	0.226658	0.500684	0.616594	0.935794
ENSGALG00000002591	POLR2E	1011.78	-0.163661	0.164823	-0.99295	0.320734	0.875918
ENSGALG00000002594	TFPI	9.20832	0.411917	0.560718	0.734623	0.462569	0.906667
ENSGALG00000002595	GPX4	709.115	-0.39569	0.22666	-1.74574	0.0808559	0.714418
ENSGALG00000002597	MSS51	0.419451	-2.22219	3.47793	-0.638942	0.522861	NA
ENSGALG00000002598	TPST1	246.173	0.0178005	0.17609	0.101088	0.919481	0.991213
ENSGALG00000002599	ARHGEF39	45.6166	0.824484	0.357176	2.30834	0.02098	0.497861
ENSGALG00000002603	COG4	489.309	-0.0679375	0.141118	-0.481425	0.630215	0.940288
ENSGALG00000002605	MRPL17	1215.38	0.315988	0.237818	1.3287	0.183948	0.818417
ENSGALG00000002606	CLSTN1	541.688	0.492894	0.271541	1.81517	0.0694974	0.699042
ENSGALG00000002610		3.03698	0.895307	1.07458	0.833171	0.404748	NA
ENSGALG00000002612	U2SURP	189.6	0.0707713	0.201824	0.350658	0.725845	0.957929
ENSGALG00000002615	DEF6	734.952	-0.344439	0.208871	-1.64905	0.0991368	0.73465
ENSGALG00000002616	LZIC	330.546	-0.267972	0.148138	-1.80894	0.0704606	0.699211
ENSGALG00000002618	KCTD7	26.8715	-0.382352	0.343019	-1.11467	0.264993	0.859031
ENSGALG00000002621	SLC25A42	83.1921	0.0158902	0.218978	0.0725652	0.942152	0.994502
ENSGALG00000002622	FCHSD1	85.222	-0.131056	0.253795	-0.516384	0.605586	0.93401
ENSGALG00000002623	PCOLCE2	13.0373	-0.644696	0.489527	-1.31698	0.187847	0.821437
ENSGALG00000002624	BMS1	203.561	-0.084494	0.245482	-0.344196	0.730699	0.959835
ENSGALG00000002630	ZNF76	83.2046	0.0416545	0.20416	0.204028	0.838331	0.978584
ENSGALG00000002631	LRRC75A	34.0543	0.348111	0.343125	1.01453	0.31033	0.871812
ENSGALG00000002632	CALCRL	8.65648	0.273336	0.589971	0.463305	0.643146	0.942873
ENSGALG00000002634	HDAC3	306.366	-0.125031	0.211224	-0.591933	0.553896	0.924012
ENSGALG00000002637	RBP7	8.07701	-0.489475	0.949363	-0.515582	0.606146	0.93401
ENSGALG00000002638		67.7228	-0.308553	0.260051	-1.18651	0.235422	0.841255
ENSGALG00000002639	TRPC1	33.3199	-0.0965487	0.456614	-0.211445	0.83254	0.978582
ENSGALG00000002643		189.419	-0.173762	0.28233	-0.615455	0.538255	0.921482
ENSGALG00000002644	RPL10A	7576.39	-0.277353	0.172366	-1.60909	0.107596	0.746484
ENSGALG00000002645	PIWIL1	0.643447	-1.80052	2.07285	-0.868619	0.385056	NA
ENSGALG00000002646	FAM171B	9.11333	0.0290844	0.618416	0.0470304	0.962489	0.997125
ENSGALG00000002647	PLS1	766.664	0.506352	0.258049	1.96223	0.0497357	0.65203
ENSGALG00000002648		120.235	-0.0719592	0.20872	-0.344764	0.730272	0.959835
ENSGALG00000002649	UBE4B	189.216	-0.0280416	0.179508	-0.156214	0.875864	0.986572
ENSGALG00000002651	ST3GAL2	638.101	-0.19973	0.22606	-0.883523	0.376954	0.890975
ENSGALG00000002653	NCBP3	100.504	-0.0214853	0.206666	-0.103962	0.9172	0.991082
ENSGALG00000002655	ITGAV	127.269	0.150072	0.237875	0.630886	0.528115	0.917917
ENSGALG00000002656	CRK	179.165	0.323151	0.169299	1.90876	0.0562929	0.676043
ENSGALG00000002659	WDR5B	190.537	-0.078001	0.157125	-0.496428	0.619593	0.93712
ENSGALG00000002661	YWHAE	2468.14	0.160142	0.141839	1.12904	0.258879	0.856471
ENSGALG00000002663	ATR	47.5974	0.17531	0.295945	0.592373	0.553601	0.924012
ENSGALG00000002666	RAB11FIP3	111.365	0.203114	0.243105	0.835499	0.403437	0.896489
ENSGALG00000002667	OLFML2B	305.725	-0.0237103	0.224293	-0.105711	0.915811	0.990527
ENSGALG00000002671		3.28107	0.320805	0.959973	0.334182	0.738243	NA
ENSGALG00000002675	SCUBE3	23.1764	0.206996	0.381002	0.543295	0.586927	0.929473
ENSGALG00000002678		83.3147	-0.071983	0.337894	-0.213034	0.8313	0.978524
ENSGALG00000002679	GLT1D1	89.5015	0.112219	0.274906	0.408208	0.683121	0.950336
ENSGALG00000002682	BRD3	52.6727	-0.164771	0.288988	-0.570167	0.568565	0.927839
ENSGALG00000002683	DECR2	902.205	-0.190295	0.192582	-0.98812	0.323094	0.876951
ENSGALG00000002686	ECD	147.04	0.0448533	0.185783	0.241429	0.809223	0.973049
ENSGALG00000002688	NME4	0.475936	1.15329	2.51667	0.458259	0.646767	NA
ENSGALG00000002689	NUP35	124.391	-0.272509	0.192942	-1.41239	0.157834	0.79602
ENSGALG00000002690	PDPR	46.0573	-0.163775	0.37194	-0.440328	0.6597	0.947232
ENSGALG00000002692		0.510568	-1.40337	2.86303	-0.490169	0.624014	NA
ENSGALG00000002693	FAM149B1	59.0931	-0.308434	0.274483	-1.12369	0.261145	0.857684
ENSGALG00000002695	SLC15A4	252.443	-0.0840123	0.203266	-0.413312	0.679378	0.949535
ENSGALG00000002699	VAV2	329.082	0.18894	0.170983	1.10502	0.269151	0.861145
ENSGALG00000002701	DNAJC9	260.475	0.0180734	0.144864	0.124761	0.900712	0.988883
ENSGALG00000002703	TFAM	439.951	0.0451119	0.123402	0.36557	0.714686	0.957819
ENSGALG00000002705	CISD1	1161.49	-0.0100289	0.171629	-0.0584338	0.953403	0.995783
ENSGALG00000002706	XRN1	36.6826	0.652984	0.354751	1.84068	0.0656678	0.692019
ENSGALG00000002707	CHRNB2	36.817	-0.231793	0.277977	-0.833855	0.404362	0.896489
ENSGALG00000002708	LINGO1	73.3005	-0.275446	0.288618	-0.954359	0.339902	0.880196
ENSGALG00000002709	MYO1C	226.161	0.068016	0.251773	0.270148	0.787046	0.96952
ENSGALG00000002710	IPMK	97.3896	0.614757	0.325677	1.88763	0.0590759	0.681928
ENSGALG00000002714	TMEM132C	0.765819	-2.13475	2.20301	-0.969015	0.332538	NA
ENSGALG00000002719	CSNK1D	447.947	0.134467	0.128689	1.04489	0.296072	0.865929
ENSGALG00000002722	MST1	877.494	0.398	0.244234	1.62958	0.103189	0.73589
ENSGALG00000002723	ANKS1A	33.7747	-0.661231	0.295941	-2.23434	0.025461	0.522687
ENSGALG00000002725	UAP1	321.169	0.383156	0.266152	1.43962	0.149976	0.791018
ENSGALG00000002726	KIF1B	77.3004	0.313288	0.375557	0.834195	0.404171	0.896489
ENSGALG00000002728	SLC16A3	50.8115	0.324002	0.315057	1.02839	0.303764	0.867594
ENSGALG00000002729	GK5	74.2215	-0.0418515	0.226799	-0.184532	0.853596	0.982635
ENSGALG00000002734	UHMK1	1242.25	-0.0627059	0.122443	-0.512125	0.608563	0.93401
ENSGALG00000002735	TAF11	329.392	-0.165481	0.185348	-0.89281	0.371959	0.889696
ENSGALG00000002739	INPP5K	208.192	-0.156364	0.191547	-0.816321	0.414317	0.897873
ENSGALG00000002742	TMEM132B	13.1713	-0.346218	0.535067	-0.647056	0.517596	0.915582
ENSGALG00000002744	PCDH15	2.05362	0.295503	1.16294	0.254099	0.799419	NA
ENSGALG00000002750	NCKAP1	320.454	0.2751	0.23277	1.18185	0.237264	0.841932
ENSGALG00000002759	PEAK1	31.2465	0.359376	0.318926	1.12683	0.259813	0.857382
ENSGALG00000002761	SIRT1	110.527	0.148279	0.197318	0.751473	0.452368	0.904002
ENSGALG00000002762	UHRF1BP1	28.3229	-0.434733	0.311584	-1.39523	0.162946	0.800451
ENSGALG00000002763	FRZB	18.1502	-0.303921	0.402152	-0.755737	0.449807	0.902998
ENSGALG00000002764	ATP1B3	468.577	-0.348246	0.203882	-1.70808	0.0876219	0.719529
ENSGALG00000002765	NBR1	321.451	-0.0136482	0.23398	-0.0583306	0.953485	0.995783
ENSGALG00000002766	MLKL	55.4693	0.166971	0.288195	0.579367	0.562341	0.925789
ENSGALG00000002769	DNAJC12	77.129	-0.290713	0.23493	-1.23745	0.215921	0.838645
ENSGALG00000002771	CRIP1	8812.15	-0.391034	0.280785	-1.39264	0.163727	0.802106
ENSGALG00000002773	SNRPC	657.399	-0.0821408	0.171558	-0.478792	0.632086	0.9405
ENSGALG00000002774	TSPAN3	1758.39	-0.0188756	0.143285	-0.131735	0.895194	0.988011
ENSGALG00000002775	FA2H	680.436	0.222179	0.272557	0.815165	0.414978	0.897873
ENSGALG00000002781	BRCA1	40.0955	0.304529	0.357404	0.85206	0.394181	0.892943
ENSGALG00000002783	SLC43A2	605.192	-0.148067	0.134882	-1.09775	0.272314	0.861277
ENSGALG00000002784	APEH	471.884	0.00194545	0.150847	0.0128968	0.98971	0.998731
ENSGALG00000002786	PSTPIP1	99.7406	-0.545835	0.200909	-2.71683	0.0065911	0.288882
ENSGALG00000002789	MAP2	10.9004	-0.867267	0.537763	-1.61273	0.106803	0.746261
ENSGALG00000002790	ABLIM3	42.0684	0.163278	0.268082	0.609059	0.542485	0.922322
ENSGALG00000002792	SPDEF	440.606	0.166535	0.287089	0.580082	0.561859	0.925789
ENSGALG00000002797	PGD	985.854	-0.164391	0.252923	-0.649963	0.515716	0.915582
ENSGALG00000002798	WDR59	113.129	-0.0438099	0.234006	-0.187217	0.851491	0.981833
ENSGALG00000002800	GRK7	0.712375	-1.04975	1.89093	-0.555152	0.578791	NA
ENSGALG00000002802	PACSIN1	249.959	0.17865	0.282657	0.632039	0.527361	0.917917
ENSGALG00000002803	MTA1	339.092	0.132244	0.182487	0.724674	0.468652	0.906667
ENSGALG00000002804	RND2	24.3721	-0.728337	0.421503	-1.72795	0.0839967	0.715457
ENSGALG00000002813	RPS10	11370.6	-0.299765	0.180648	-1.65939	0.0970375	0.732543
ENSGALG00000002816	STK10	1116.12	0.238442	0.136414	1.74793	0.0804767	0.713969
ENSGALG00000002818	VAT1	45.3243	0.115157	0.287248	0.400898	0.688495	0.951257
ENSGALG00000002820	DFFA	141.132	-0.0750072	0.198038	-0.378751	0.704873	0.957587
ENSGALG00000002827	GPS1	333.668	0.106878	0.143574	0.744414	0.456626	0.904748
ENSGALG00000002830	NUDT3	47.0515	0.0101915	0.259095	0.0393348	0.968623	0.997163
ENSGALG00000002831	SH3PXD2B	63.246	0.122394	0.236968	0.516503	0.605503	0.93401
ENSGALG00000002832	IFI35	1134.4	0.417197	0.196303	2.12527	0.0335642	0.576722
ENSGALG00000002836	PEX14	44.9296	-0.073104	0.379759	-0.192501	0.84735	0.980086
ENSGALG00000002837	RPL27	9857.86	-0.374847	0.219462	-1.70802	0.0876317	0.719529
ENSGALG00000002840	GRM4	1.60103	-0.622476	1.45206	-0.428684	0.668153	NA
ENSGALG00000002841	RFNG	235.904	0.119385	0.183025	0.65229	0.514214	0.915549
ENSGALG00000002843	RILP	316.691	-0.247306	0.264082	-0.936474	0.349029	0.882119
ENSGALG00000002845	CTNNA3	0.749703	1.30217	1.78564	0.729247	0.465851	NA
ENSGALG00000002846	NEURL1B	446.544	0.356227	0.191805	1.85723	0.063278	0.689674
ENSGALG00000002848	OPN1MSW	0	NA	NA	NA	NA	NA
ENSGALG00000002849	DCXR	295.845	-0.276181	0.227056	-1.21636	0.223848	0.838937
ENSGALG00000002850	RASA2	110.014	-0.134813	0.233087	-0.578379	0.563008	0.925789
ENSGALG00000002853	CFDP1	441.134	-0.0539092	0.15181	-0.355109	0.722508	0.957819
ENSGALG00000002854	PDZD2	8.85244	-0.0382544	0.582661	-0.0656547	0.947653	0.99465
ENSGALG00000002855	SARDH	4.94683	0.31248	0.858597	0.363943	0.715901	NA
ENSGALG00000002856	RUNDC1	611.022	-0.119087	0.123387	-0.965154	0.334468	0.878956
ENSGALG00000002860	MLN	11.2173	0.759497	0.540363	1.40553	0.159864	0.79852
ENSGALG00000002861	TMEM170A	358.664	-0.0158888	0.166062	-0.0956799	0.923775	0.991737
ENSGALG00000002863	ERGIC1	602.19	-0.0521571	0.12894	-0.404506	0.68584	0.950848
ENSGALG00000002864	LRRTM3	3.42605	1.66476	1.17763	1.41366	0.157462	NA
ENSGALG00000002866	KANSL1L	117.621	0.112439	0.186909	0.601567	0.547462	0.923097
ENSGALG00000002868	RPL26L1	6539.13	-0.350142	0.205327	-1.70529	0.0881398	0.719529
ENSGALG00000002870	LEMD2	128.742	0.486692	0.216783	2.24506	0.024764	0.522687
ENSGALG00000002877	LRRC45	116.299	-0.00143517	0.17709	-0.00810416	0.993534	0.998731
ENSGALG00000002878	CREBRF	18.222	-0.107	0.436374	-0.245203	0.8063	0.973004
ENSGALG00000002880	AARSD1	349.912	0.139851	0.144214	0.969747	0.332173	0.878699
ENSGALG00000002881	C26H6ORF125	210.166	-0.125404	0.221649	-0.56578	0.571544	0.927911
ENSGALG00000002882	BNIP1	142.572	-0.281224	0.238481	-1.17923	0.238306	0.841932
ENSGALG00000002883	SCAPER	81.7887	0.105098	0.233532	0.450035	0.652685	0.944946
ENSGALG00000002886	NKX2-5	0.214619	-1.43644	3.52972	-0.406955	0.684041	NA
ENSGALG00000002888	CASZ1	59.1982	0.281502	0.301215	0.934555	0.350018	0.882119
ENSGALG00000002891	ACADL	1468.21	-0.0855132	0.183414	-0.466229	0.641051	0.942824
ENSGALG00000002892		44.7444	0.366396	0.376636	0.972811	0.330647	0.878699
ENSGALG00000002893	STC2	68.3542	0.519465	0.332506	1.56227	0.118224	0.763216
ENSGALG00000002897	SLC16A14	3.80788	0.986108	0.945671	1.04276	0.297059	NA
ENSGALG00000002899	AACS	314.683	0.157304	0.235018	0.669328	0.503286	0.91209
ENSGALG00000002900	NOTUM	22.262	-0.367907	0.373607	-0.984742	0.324751	0.877709
ENSGALG00000002904	REEP3	240.932	-0.0894546	0.208286	-0.429481	0.667573	0.948488
ENSGALG00000002906	TARDBP	587.617	0.137305	0.163592	0.83931	0.401295	0.895519
ENSGALG00000002907	MYL1	0.884438	3.29672	2.00816	1.64166	0.100661	NA
ENSGALG00000002908	TRAIP	90.1293	-0.233233	0.242514	-0.961732	0.336184	0.879312
ENSGALG00000002911	MOXD1	89.5125	-0.606454	0.255563	-2.37301	0.0176438	0.470031
ENSGALG00000002913	BRI3BP	323.828	0.135138	0.197717	0.683493	0.494295	0.912032
ENSGALG00000002919	MON1A	800.201	0.0381946	0.206755	0.184734	0.853438	0.982635
ENSGALG00000002921	LANCL1	230.166	-0.0239209	0.172593	-0.138597	0.889769	0.987381
ENSGALG00000002922	NOTCH2	340.517	0.257459	0.324701	0.792909	0.427831	0.900862
ENSGALG00000002925	ETFA	968.243	0.0430509	0.167311	0.257311	0.796938	0.971591
ENSGALG00000002929	TRIP12	304.952	0.158708	0.215131	0.737729	0.460679	0.906346
ENSGALG00000002931	REG4	1164.22	-0.539899	0.642928	-0.839749	0.401049	0.895519
ENSGALG00000002932	NME2	4820.91	-0.247928	0.15861	-1.56313	0.118022	0.763216
ENSGALG00000002937	PSME3	863.866	-0.230212	0.140044	-1.64385	0.100207	0.73465
ENSGALG00000002942	JMJD1C	152.513	-0.0209729	0.226978	-0.0924006	0.92638	0.992046
ENSGALG00000002943	PRPF8	995.301	0.293709	0.221096	1.32842	0.184039	0.818417
ENSGALG00000002944	CPS1	1.34049	-0.927301	1.40572	-0.659661	0.509471	NA
ENSGALG00000002945	TMEM266	25.3799	-0.153492	0.333815	-0.459813	0.645651	0.943726
ENSGALG00000002952	NRG4	34.5401	0.238116	0.305185	0.780235	0.435253	0.901744
ENSGALG00000002954	MBTD1	231.329	0.340549	0.171463	1.98614	0.0470173	0.649128
ENSGALG00000002955	ADAMTSL2	70.293	0.106365	0.34366	0.309506	0.756937	0.965276
ENSGALG00000002957		1.17749	-0.450083	1.62928	-0.276247	0.782358	NA
ENSGALG00000002958	DNER	8.01191	-0.62143	0.856936	-0.725177	0.468344	0.906667
ENSGALG00000002959	NRBF2	271.712	-0.172812	0.19884	-0.869104	0.38479	0.89224
ENSGALG00000002960	HMGCS2	2.87139	-0.467006	1.07477	-0.434516	0.663914	NA
ENSGALG00000002963	PID1	115.091	-0.0686978	0.220082	-0.312147	0.754929	0.965276
ENSGALG00000002964	DHX37	407.669	-0.106825	0.134107	-0.796569	0.425702	0.900862
ENSGALG00000002967	ZNF365	157.303	-0.128458	0.218862	-0.586937	0.557246	0.925437
ENSGALG00000002968	ZNF341	70.6452	-0.00382658	0.249096	-0.0153619	0.987743	0.998686
ENSGALG00000002969	MAU2	186.016	-0.046599	0.169188	-0.275428	0.782988	0.968797
ENSGALG00000002971		117.499	0.355999	0.224123	1.58841	0.112194	0.755932
ENSGALG00000002973	BECN1	144.877	0.101849	0.179126	0.568589	0.569635	0.927911
ENSGALG00000002974	SPHKAP	0.653674	2.7658	2.62679	1.05292	0.292378	NA
ENSGALG00000002980	RTKN2	4.38601	0.274088	0.930429	0.294582	0.768313	NA
ENSGALG00000002981	ERCC4	27.5827	0.169308	0.345043	0.490688	0.623647	0.938591
ENSGALG00000002982	SLC2A6	278.339	-0.117326	0.262646	-0.446707	0.655087	0.944957
ENSGALG00000002984	RAB24	301.139	-0.316879	0.228435	-1.38717	0.165389	0.802994
ENSGALG00000002985	UTP18	288.553	-0.280076	0.154369	-1.81433	0.0696276	0.699211
ENSGALG00000002987	SERPINF2	76.7793	0.193833	0.249806	0.775935	0.437787	0.902306
ENSGALG00000002988		6.15144	-0.298917	0.895049	-0.333967	0.738405	NA
ENSGALG00000002990	PRELID1	3138.74	-0.314608	0.208508	-1.50885	0.131337	0.776918
ENSGALG00000002992	DAW1	27.0953	-0.249212	0.344784	-0.722808	0.469798	0.906667
ENSGALG00000002993	CA10	4.32428	0.422729	0.792301	0.533546	0.593655	NA
ENSGALG00000003003	CCL20	118.812	-0.122652	0.276141	-0.444166	0.656923	0.946129
ENSGALG00000003005	CHRNB4	3.54572	0.245156	0.895717	0.273698	0.784317	NA
ENSGALG00000003010	NUP93	285.962	-0.171661	0.149217	-1.15041	0.249974	0.851949
ENSGALG00000003011	TOM1L1	314.316	0.282007	0.190837	1.47773	0.139479	0.781192
ENSGALG00000003013		0.731904	-1.14473	1.89105	-0.605341	0.544953	NA
ENSGALG00000003014	CHRNA3	31.8593	-0.596533	0.400452	-1.48965	0.136317	0.778284
ENSGALG00000003015	SERPINF1	198.153	-0.436355	0.251535	-1.73477	0.0827814	0.715457
ENSGALG00000003016	MASP2	3.9038	0.557532	0.780564	0.714268	0.475061	NA
ENSGALG00000003021	CHRNA5	10.5027	0.0705669	0.552222	0.127787	0.898317	0.988567
ENSGALG00000003022		280.517	-0.0567798	0.219084	-0.259169	0.795505	0.971559
ENSGALG00000003024	ARMC6	185.605	-0.124385	0.175671	-0.708057	0.47891	0.908427
ENSGALG00000003025		6.39628	-0.149979	0.622011	-0.24112	0.809462	NA
ENSGALG00000003026		35.9097	0.356808	0.374153	0.953642	0.340265	0.880196
ENSGALG00000003029	PLPP6	215.466	0.14832	0.260769	0.568779	0.569506	0.927905
ENSGALG00000003031	SMYD4	82.3135	0.506654	0.267689	1.89269	0.0583986	0.681928
ENSGALG00000003033	STXBP4	7.75265	0.244383	0.604075	0.404557	0.685803	0.950848
ENSGALG00000003034	SS2	124.952	-0.222222	0.305594	-0.72718	0.467116	0.906667
ENSGALG00000003035	FAM78B	5.10838	0.527898	0.790546	0.667765	0.504284	NA
ENSGALG00000003039	SRM	228.604	-0.178008	0.163824	-1.08659	0.27722	0.863051
ENSGALG00000003042	PXMP4	596.447	-0.0717749	0.166564	-0.430914	0.666531	0.948467
ENSGALG00000003045	E2F1	631.302	-0.12884	0.146918	-0.876952	0.380513	0.891638
ENSGALG00000003046	PSMA4	1352.03	-0.200844	0.178689	-1.12398	0.261021	0.857684
ENSGALG00000003047	SUGP2	35.7317	-0.171671	0.378238	-0.45387	0.649922	0.944808
ENSGALG00000003052	AGFG1	585.158	0.0921318	0.139762	0.659204	0.509764	0.914596
ENSGALG00000003053	PRDX6	2149.81	-0.0345356	0.195698	-0.176474	0.859921	0.983269
ENSGALG00000003058		0.337576	-0.721096	3.24141	-0.222464	0.823953	NA
ENSGALG00000003059	HLF	43.1129	-0.245744	0.256889	-0.956615	0.338762	0.880196
ENSGALG00000003063	HYKK	119.573	-0.0430339	0.398221	-0.108065	0.913944	0.990339
ENSGALG00000003065	NECAB3	143.81	-0.238181	0.198611	-1.19923	0.230438	0.840796
ENSGALG00000003067	MRPL44	732.643	-0.190552	0.167496	-1.13765	0.255267	0.854752
ENSGALG00000003068	EZH1	193.15	-0.0837807	0.176445	-0.474826	0.634911	0.941886
ENSGALG00000003071	OGFOD1	156.808	-0.174307	0.157148	-1.10919	0.267347	0.86074
ENSGALG00000003072	RPA1	273.74	0.0900336	0.200627	0.448761	0.653604	0.944957
ENSGALG00000003073	RHOBTB1	38.3438	0.479872	0.444257	1.08017	0.280067	0.864659
ENSGALG00000003074		53.7245	0.308093	0.252348	1.2209	0.222122	0.838937
ENSGALG00000003075	SLC34A1	0	NA	NA	NA	NA	NA
ENSGALG00000003076	FASLG	19.8476	0.0821957	0.439549	0.187	0.851661	0.981845
ENSGALG00000003078	MMD	842.868	-0.286798	0.169424	-1.69278	0.0904978	0.7223
ENSGALG00000004859	ZNFX1	883.384	1.30167	0.175113	7.43328	1.05933e-13	9.31911e-11
ENSGALG00000003081	SUCO	60.5977	0.450239	0.279872	1.60873	0.107676	0.746484
ENSGALG00000003082	DPH1	403.79	-0.246011	0.208894	-1.17768	0.238923	0.842661
ENSGALG00000003084	NUDT21	543.007	-0.0809372	0.144652	-0.559529	0.575801	0.928188
ENSGALG00000003085	CDK1	688.397	-0.0572127	0.143094	-0.399826	0.689285	0.951533
ENSGALG00000003086	EXOSC10	218.208	-0.0825107	0.193843	-0.425658	0.670357	0.948955
ENSGALG00000003091	PARN	225.47	-0.0894012	0.167272	-0.534465	0.59302	0.930756
ENSGALG00000003092	ERLIN2	158.784	-0.0162447	0.232479	-0.0698757	0.944293	0.99465
ENSGALG00000003096	CBFA2T2	138.657	-0.142885	0.185173	-0.771631	0.440333	0.902353
ENSGALG00000003099	PCTP	2.45356	-0.342348	1.04527	-0.327521	0.743274	NA
ENSGALG00000003101	PLPBP	486.362	-0.14788	0.157924	-0.9364	0.349067	0.882119
ENSGALG00000003103	MST1R	468.886	0.250074	0.227363	1.09989	0.271382	0.861255
ENSGALG00000003105	ANKFN1	0	NA	NA	NA	NA	NA
ENSGALG00000003106	TOX2	71.7816	0.375051	0.229476	1.63438	0.10218	0.73465
ENSGALG00000003107	AMFR	815.465	-0.0395485	0.191404	-0.206623	0.836304	0.978582
ENSGALG00000003108	SMG6	350.795	0.0570157	0.165623	0.34425	0.730658	0.959835
ENSGALG00000003111	BFAR	210.441	0.120312	0.163457	0.736048	0.461702	0.906475
ENSGALG00000003113	RGS14	510.936	-0.321292	0.243413	-1.31995	0.186853	0.8213
ENSGALG00000003114	NOG	14.0045	0.0944161	0.434466	0.217315	0.827963	0.977865
ENSGALG00000003118	ADGRA2	107.86	-0.136341	0.204638	-0.666256	0.505248	0.913347
ENSGALG00000003120	NCOR2	394.777	0.316344	0.293591	1.0775	0.281258	0.864769
ENSGALG00000003122	ZFAND2A	89.2244	0.273909	0.312861	0.875497	0.381303	0.891638
ENSGALG00000003123	CNTNAP1	56.5484	-0.472841	0.431132	-1.09674	0.272753	0.862004
ENSGALG00000003124	BRF2	86.0056	0.0111311	0.200099	0.0556278	0.955638	0.996243
ENSGALG00000003126	ERBB4	3.38853	-0.231911	0.981105	-0.236377	0.81314	NA
ENSGALG00000003128	EDEM2	250.197	-0.114842	0.276969	-0.414638	0.678407	0.949285
ENSGALG00000003129	RAB11FIP1	61.087	0.254846	0.281562	0.905116	0.365404	0.887427
ENSGALG00000003130	DDX49	214.477	0.0727765	0.194773	0.373648	0.708666	0.957819
ENSGALG00000003131	DGKE	9.22781	-0.627581	0.683339	-0.918402	0.358408	0.887427
ENSGALG00000003134		0	NA	NA	NA	NA	NA
ENSGALG00000003135	ANK3	206.45	0.272039	0.270933	1.00408	0.31534	0.874876
ENSGALG00000003136	IKZF2	21.3231	-0.533332	0.372282	-1.4326	0.151972	0.79108
ENSGALG00000003137	RFLNA	0.262243	-0.0697928	3.48459	-0.020029	0.98402	NA
ENSGALG00000003138	OXTR	44.7	0.0991133	0.311603	0.318075	0.750428	0.963761
ENSGALG00000003142	PRLHRL	7.69305	-0.0171881	0.581598	-0.0295533	0.976423	0.99798
ENSGALG00000003143	ZC3H7A	190.576	-0.011327	0.198196	-0.0571506	0.954425	0.995783
ENSGALG00000047241	Metazoa_SRP	1820.76	-1.7193	0.236313	-7.2755	3.45128e-13	2.83373e-10
ENSGALG00000003146	CCDC92	27.0208	-0.182384	0.380017	-0.479935	0.631273	0.940288
ENSGALG00000003147	TRPC4AP	690.125	-0.109141	0.121138	-0.900959	0.36761	0.887427
ENSGALG00000003148	SPAG16	5.23414	-0.407879	0.769251	-0.530228	0.595954	NA
ENSGALG00000003149		221.254	0.594099	0.326826	1.81778	0.0690974	0.697543
ENSGALG00000003153	COPE	1135.71	-0.146665	0.180104	-0.814332	0.415455	0.897873
ENSGALG00000003154	TXNDC11	224.643	-0.0443286	0.184155	-0.240714	0.809776	0.973242
ENSGALG00000003155	SRR	37.9368	-0.593914	0.303085	-1.95956	0.0500472	0.65203
ENSGALG00000003160	CERS1	46.6398	-0.57481	0.314453	-1.82797	0.0675541	0.694405
ENSGALG00000003161	GDF3	113.079	-0.235211	0.182514	-1.28873	0.197492	0.827943
ENSGALG00000003162		128.634	0.138493	0.193313	0.71642	0.473732	0.907335
ENSGALG00000003163	GNAO1	13.7959	-0.134387	0.480125	-0.279899	0.779555	0.968797
ENSGALG00000003164		0.692994	-1.981	2.2858	-0.866651	0.386133	NA
ENSGALG00000003165	CCDC6	289.231	0.0164011	0.160064	0.102466	0.918387	0.991082
ENSGALG00000003168	MTMR12	16.3774	0.251124	0.511245	0.491201	0.623284	0.938513
ENSGALG00000003169	CBFB	383.187	-0.122317	0.166477	-0.734737	0.4625	0.906667
ENSGALG00000003172	SLC16A9	609.962	-0.112355	0.186699	-0.601801	0.547307	0.923097
ENSGALG00000003174	RIMS3	10.0385	-0.552632	0.756975	-0.730054	0.465357	0.906667
ENSGALG00000003175		13.4188	-0.867625	0.457251	-1.89748	0.0577646	0.681928
ENSGALG00000003176		2.65424	0.2319	1.02182	0.226948	0.820464	NA
ENSGALG00000003179	ANGPTL7	1.30353	0.163479	1.5282	0.106974	0.914809	NA
ENSGALG00000003181	SURF2	171.801	-0.168083	0.232688	-0.722353	0.470077	0.906667
ENSGALG00000003183	C11H16orf70	168.453	0.235956	0.204664	1.15289	0.248954	0.851877
ENSGALG00000003185	SCPEP1	796.602	0.338035	0.189041	1.78815	0.0737513	0.703453
ENSGALG00000003189	NFYC	763.517	-0.140777	0.12967	-1.08565	0.277632	0.863051
ENSGALG00000003193	CRABP-I	4.55027	-1.65019	0.864008	-1.90993	0.0561428	NA
ENSGALG00000003194	ATP6V0A2	415.132	0.0343695	0.193014	0.178068	0.85867	0.982836
ENSGALG00000003195	TRADD	16.209	-0.70491	0.438609	-1.60715	0.108022	0.746484
ENSGALG00000003196	RNASE6	243.025	0.410534	0.224823	1.82603	0.0678451	0.694528
ENSGALG00000003197	RPL7A	15324.2	-0.391607	0.209035	-1.87341	0.0610121	0.687355
ENSGALG00000003199	MLX	902.055	-0.0561446	0.150235	-0.373711	0.70862	0.957819
ENSGALG00000003201	FBXL8	69.5644	-0.288214	0.23722	-1.21497	0.224379	0.839445
ENSGALG00000003203		7.57131	0.810636	0.737089	1.09978	0.271428	0.861255
ENSGALG00000003204	MED22	259.224	-0.339851	0.167391	-2.03029	0.0423271	0.636509
ENSGALG00000003205	EIF4EBP1	1047.89	-0.226178	0.188212	-1.20172	0.229473	0.840796
ENSGALG00000003206	EEF1AKNMT	51.7627	-0.131769	0.258923	-0.508909	0.610816	0.934453
ENSGALG00000003208	GABARAPL2	253.102	-0.161507	0.208968	-0.772879	0.439594	0.902306
ENSGALG00000003211	POLDIP2	611.666	0.0800165	0.140902	0.567889	0.570111	0.927911
ENSGALG00000003212		0.481612	1.18137	2.2482	0.525472	0.599255	NA
ENSGALG00000003213	LGALS2	4349.48	-0.162312	0.228163	-0.711385	0.476845	0.908031
ENSGALG00000003217	LITAF	706.151	0.0275675	0.214484	0.128529	0.89773	0.988567
ENSGALG00000003219	TMEM231	202.514	-0.0906962	0.179773	-0.504505	0.613907	0.935167
ENSGALG00000003220	UPF1	233.115	0.19854	0.282286	0.70333	0.48185	0.909314
ENSGALG00000003221	WDR61	326.762	-0.268962	0.159657	-1.68462	0.0920613	0.724953
ENSGALG00000003224	HSF4	0.123578	0.628465	3.53381	0.177843	0.858846	NA
ENSGALG00000003226	APOBEC2	7.35665	-0.663475	0.65081	-1.01946	0.307984	NA
ENSGALG00000003227	RAB11FIP4	30.6712	0.628663	0.372483	1.68776	0.0914572	0.72297
ENSGALG00000003228	OARD1	153.055	0.121107	0.184573	0.656147	0.51173	0.914596
ENSGALG00000003233	ASH2L	299.323	-0.0113373	0.152212	-0.0744834	0.940626	0.994474
ENSGALG00000003235		53.4868	0.454497	0.395417	1.14941	0.250386	0.852603
ENSGALG00000003238	GNA11	1098.85	0.0943665	0.19721	0.478507	0.632289	0.940504
ENSGALG00000003241	CCDC28B	12.0108	0.20473	0.487807	0.419695	0.674708	0.949285
ENSGALG00000003242	STAR	3.21655	0.000775871	0.982008	0.000790087	0.99937	NA
ENSGALG00000003243	RAD54L2	257.678	0.200469	0.201976	0.99254	0.320934	0.875918
ENSGALG00000003245	LSM1	241.465	-0.182119	0.244504	-0.744851	0.456362	0.904748
ENSGALG00000003247	NFYA	251.327	0.015753	0.208536	0.0755411	0.939784	0.994474
ENSGALG00000003248	SUB1	478.752	0.279992	0.17835	1.56991	0.116437	0.761787
ENSGALG00000003249	CHUK	506.693	-0.10003	0.168598	-0.593307	0.552976	0.924012
ENSGALG00000003250	ITPA	191.807	-0.335023	0.215068	-1.55775	0.119292	0.763617
ENSGALG00000003254	BAG4	402.4	0.0732089	0.169102	0.432928	0.665067	0.948328
ENSGALG00000003256	ATP6V0A1	542.19	0.352531	0.178606	1.97378	0.0484063	0.649192
ENSGALG00000003258	DNAAF1	5.79598	-0.56168	0.743915	-0.755033	0.450229	NA
ENSGALG00000003259	EIF2B1	216.422	-0.37609	0.19908	-1.88914	0.0588726	0.681928
ENSGALG00000003260	UTP6	195.057	-0.117233	0.182109	-0.643751	0.519737	0.915582
ENSGALG00000003261	PTRF	1744.95	0.0284427	0.167506	0.169801	0.865166	0.984721
ENSGALG00000003265	PTP4A2	895.241	-0.0262736	0.176204	-0.149109	0.881468	0.987105
ENSGALG00000003267	STAT3	3729.93	0.277393	0.140773	1.9705	0.0487809	0.650905
ENSGALG00000003272	KHDRBS1	309.647	-0.0611175	0.147021	-0.415706	0.677625	0.949285
ENSGALG00000003273	HSDL1	105.403	-0.133124	0.186622	-0.713336	0.475638	0.908031
ENSGALG00000003281	GSS	625.586	-0.0841119	0.170579	-0.493096	0.621945	0.937952
ENSGALG00000003282	STAT5A	1602.24	0.0965632	0.134998	0.715294	0.474427	0.90801
ENSGALG00000003283		41.9364	-0.26343	0.352784	-0.746717	0.455234	0.904748
ENSGALG00000003284	CRLF3	649.556	-0.149698	0.210478	-0.711226	0.476944	0.908031
ENSGALG00000003285	CDHR2	3933.73	0.529074	0.315501	1.67693	0.0935555	0.727418
ENSGALG00000003286	ACSBG1	0.68526	0.0817452	2.08472	0.0392116	0.968722	NA
ENSGALG00000003287	TMEM39B	138.677	-0.263957	0.197076	-1.33936	0.180453	0.814109
ENSGALG00000003288	TARS	412.289	0.676082	0.227036	2.97787	0.00290262	0.187166
ENSGALG00000003293	MBTPS1	628.919	0.0750481	0.129334	0.580265	0.561736	0.925789
ENSGALG00000003294	ATAD5	22.4282	-0.223499	0.474641	-0.470879	0.637727	0.941933
ENSGALG00000003295	ADAMTS12	18.4096	0.434758	0.519932	0.836182	0.403053	0.896489
ENSGALG00000003297	HDAC1	1149.59	0.0933259	0.112513	0.829468	0.40684	0.896933
ENSGALG00000003298	DDX55	62.8362	0.314302	0.261172	1.20343	0.228811	0.840796
ENSGALG00000003299	NSD3	161.631	-0.264645	0.223635	-1.18338	0.23666	0.841932
ENSGALG00000003301	FAM167B	1.24785	-0.072898	1.60534	-0.0454097	0.963781	NA
ENSGALG00000003302	SLC38A8	15.7077	0.239748	0.463884	0.516827	0.605277	0.93401
ENSGALG00000003304	CRTC1	67.0788	-0.327508	0.251124	-1.30417	0.192177	0.823
ENSGALG00000003307	TMED2	1296.05	-0.0918158	0.129634	-0.708269	0.478778	0.908427
ENSGALG00000003308	ERLIN1	636.162	-0.0896382	0.141679	-0.632684	0.52694	0.917917
ENSGALG00000003310	SLC45A2	0	NA	NA	NA	NA	NA
ENSGALG00000003313		514.277	-0.394014	0.230737	-1.70763	0.0877048	0.719529
ENSGALG00000003314	RILPL1	52.4283	-0.113646	0.274823	-0.413524	0.679223	0.949535
ENSGALG00000003318	SNRNP35	67.7057	-0.194655	0.240016	-0.811011	0.417359	0.898634
ENSGALG00000003319	ADAP2	32.1057	-0.226893	0.353958	-0.641017	0.521512	0.915862
ENSGALG00000003321	RILPL2	872.541	-0.265928	0.213405	-1.24612	0.212721	0.838645
ENSGALG00000003322	TBC1D2B	13.3114	0.212609	0.566201	0.375501	0.707288	0.957698
ENSGALG00000003323	NECAB2	736.098	-0.0142015	0.300466	-0.0472647	0.962302	0.997125
ENSGALG00000003324	PRRX1	1.85257	0.137276	1.21182	0.113281	0.909807	NA
ENSGALG00000003325		150.536	0.00968174	0.175711	0.0551005	0.956058	0.996243
ENSGALG00000003326	AMACR	112.495	0.525317	0.245997	2.13546	0.0327231	0.576722
ENSGALG00000003329	GORAB	164.368	-0.131128	0.195737	-0.669919	0.50291	0.912032
ENSGALG00000003331	FAF2	461.207	-0.161522	0.143222	-1.12778	0.259414	0.857005
ENSGALG00000003333	GHDC	455.051	-0.226967	0.173002	-1.31193	0.189542	0.821437
ENSGALG00000003336	DAPK2	16.2692	0.470018	0.41259	1.13919	0.254623	0.854752
ENSGALG00000003337	EIF3I	1397.11	-0.143931	0.134756	-1.06809	0.285481	0.865178
ENSGALG00000003339	MTOR	114.14	0.0582568	0.272021	0.214162	0.83042	0.978303
ENSGALG00000003340	GBGT1	105.293	-0.115278	0.237343	-0.485704	0.627177	0.939902
ENSGALG00000003344	CLTB	2761.64	-0.00552128	0.154588	-0.0357162	0.971509	0.997163
ENSGALG00000003345		483.398	-0.744053	0.281873	-2.63968	0.0082985	0.328631
ENSGALG00000003348		597.514	-0.27304	0.221756	-1.23126	0.218225	0.838645
ENSGALG00000003349	PLEKHA2	868.336	-0.139179	0.191691	-0.72606	0.467802	0.906667
ENSGALG00000003353	RAI14	38.9051	0.491024	0.298334	1.64589	0.0997873	0.73465
ENSGALG00000003354	KCNH4	19.6728	-1.33268	0.45583	-2.92364	0.00345967	0.209402
ENSGALG00000003355		395.409	-0.257792	0.201174	-1.28143	0.200041	0.828516
ENSGALG00000003356	TM2D2	369.908	-0.193428	0.201907	-0.958006	0.33806	0.880196
ENSGALG00000003357	FKBP8	942.578	-0.148514	0.190014	-0.781596	0.434452	0.901744
ENSGALG00000003358	UBIAD1	299.544	-0.114516	0.185081	-0.618733	0.536092	0.920644
ENSGALG00000003359	RAB5C	950.933	0.0267886	0.158963	0.168521	0.866173	0.984721
ENSGALG00000003360	ARL10	34.011	-0.053668	0.294347	-0.182329	0.855325	0.982635
ENSGALG00000003361	TREM-B1	2.18526	-1.37289	1.19042	-1.15328	0.248794	NA
ENSGALG00000003362	ACSS2	560.067	0.210776	0.172092	1.22479	0.220655	0.838937
ENSGALG00000003365	RAD1	53.3215	0.873822	0.284566	3.07072	0.00213541	0.152037
ENSGALG00000003369	KAT2A	386.03	-0.0210408	0.152412	-0.138052	0.890199	0.987381
ENSGALG00000003370	KIAA1191	335.935	-0.0281952	0.143917	-0.195912	0.844679	0.979112
ENSGALG00000003373	BRIX1	345.54	0.784925	0.242848	3.23217	0.00122855	0.107311
ENSGALG00000003374	ESRP2	335.492	0.0803724	0.240007	0.334875	0.737719	0.961831
ENSGALG00000003377	SIMC1	83.0408	0.138067	0.214781	0.642825	0.520338	0.915701
ENSGALG00000003378		6.56927	-0.617357	0.651757	-0.94722	0.343527	NA
ENSGALG00000003381	HERC1	159.877	0.269391	0.264943	1.01679	0.309255	0.870976
ENSGALG00000003383	KPNA6	380.778	0.188445	0.153939	1.22415	0.220895	0.838937
ENSGALG00000003385		270.076	-0.0964485	0.150159	-0.64231	0.520672	0.915701
ENSGALG00000003387		2.70396	0.763578	1.15022	0.663851	0.506786	NA
ENSGALG00000003391	EIF2AK1	211.513	0.147033	0.179388	0.819633	0.412425	0.897741
ENSGALG00000003392	SBNO1	448.07	0.0472906	0.179321	0.263721	0.791995	0.970347
ENSGALG00000003396	NFATC3	124.821	-0.135115	0.347842	-0.388439	0.697691	0.954328
ENSGALG00000003397	RHOT1	284.973	-0.134592	0.157146	-0.856476	0.391735	0.892943
ENSGALG00000003398	ADAM9	317.894	0.0568371	0.19114	0.297358	0.766193	0.966221
ENSGALG00000003400	AIMP2	430.684	-0.0580128	0.193942	-0.299125	0.764845	0.966221
ENSGALG00000003403	ZNF385C	1.04597	-1.696	1.77572	-0.955103	0.339526	NA
ENSGALG00000003405	BSDC1	475.965	0.073982	0.13548	0.546073	0.585016	0.929473
ENSGALG00000003408	RP1-27O5.3	75.449	0.110306	0.258214	0.427188	0.669242	0.948955
ENSGALG00000003409	SOGA1	86.1464	0.19897	0.286109	0.695434	0.486784	0.909991
ENSGALG00000003412		324.941	0.376421	0.191976	1.96077	0.0499061	0.65203
ENSGALG00000003416	FAM160A2	757.615	0.119809	0.156303	0.766518	0.443368	0.902426
ENSGALG00000003419		35.6032	-0.328748	0.331986	-0.990248	0.322053	0.875918
ENSGALG00000003420	ZBTB8A	47.5603	0.00987823	0.307185	0.0321573	0.974347	0.997496
ENSGALG00000003424	LMX1A	10.6539	0.545795	0.537363	1.01569	0.309777	0.871252
ENSGALG00000003425	GALR1L	0.931682	-2.46665	1.89289	-1.30312	0.192535	NA
ENSGALG00000003426	RHBDL3	1.44108	-0.579402	1.36673	-0.423933	0.671615	NA
ENSGALG00000003427	USP3	260.436	-0.0251625	0.141622	-0.177673	0.85898	0.982836
ENSGALG00000003428		238.055	0.0849689	0.208149	0.408212	0.683118	0.950336
ENSGALG00000003429	PBX1	135.597	0.156804	0.283892	0.552335	0.580719	0.928265
ENSGALG00000003430	PMS2	73.92	0.0351819	0.236402	0.148822	0.881694	0.987105
ENSGALG00000003432	AGXT2	15.7804	0.363838	0.41875	0.868868	0.384919	0.89224
ENSGALG00000003433	DPEP2	42.5274	-0.0110223	0.36597	-0.0301179	0.975973	0.997946
ENSGALG00000003434	C17orf75	124.23	-0.066733	0.225708	-0.295661	0.767489	0.966221
ENSGALG00000003435	PGC	4.08419	0.137298	0.803442	0.170887	0.864313	NA
ENSGALG00000003438	NUF2	151.257	-0.292942	0.274434	-1.06744	0.285772	0.865178
ENSGALG00000003439	PLEKHM2	609.207	0.136202	0.137297	0.992023	0.321186	0.875918
ENSGALG00000003441	GTF3C5	70.43	-0.141005	0.235011	-0.599993	0.548511	0.923153
ENSGALG00000003443	LRRC52	22.8149	-0.436031	0.393603	-1.10779	0.26795	0.86074
ENSGALG00000003445	MGST3	610.937	0.0429563	0.240869	0.178339	0.858457	0.982836
ENSGALG00000003446	PRLR	34.2065	0.657118	0.34426	1.90879	0.0562898	0.676043
ENSGALG00000003447	FRS3	58.8555	-0.366538	0.308943	-1.18643	0.235453	0.841255
ENSGALG00000003454	ZNF207	950.369	0.189527	0.110117	1.72113	0.0852263	0.717764
ENSGALG00000003456	CA12	1.78346	0.356495	1.34148	0.265748	0.790434	NA
ENSGALG00000003457	CNP	1074.05	0.140179	0.15199	0.922295	0.356374	0.887427
ENSGALG00000003458	CCZ1	414.233	-0.108241	0.185516	-0.58346	0.559584	0.925669
ENSGALG00000003461	USP49	40.0173	0.143706	0.409313	0.351092	0.725519	0.957819
ENSGALG00000003462	OCM	0.137101	-0.793248	3.53381	-0.224474	0.822389	NA
ENSGALG00000003464		4.69479	0.0753494	0.728418	0.103443	0.917612	NA
ENSGALG00000003466		729.395	-0.06196	0.306201	-0.202351	0.839643	0.978584
ENSGALG00000003467	BYSL	594.772	-0.173871	0.189781	-0.916169	0.359578	0.887427
ENSGALG00000003470	ZMAT4	0.720537	-0.950371	2.07468	-0.458081	0.646894	NA
ENSGALG00000003472	VWC2L	1.38085	-0.411325	1.52451	-0.269808	0.787308	NA
ENSGALG00000003473	SFRP1	677.389	0.234816	0.130016	1.80606	0.0709089	0.699211
ENSGALG00000003474	MED20	444.479	-0.208576	0.161425	-1.29209	0.196327	0.827357
ENSGALG00000003475	ACLY	327.814	0.368179	0.225133	1.63539	0.101968	0.73465
ENSGALG00000003476	ERN1	121.518	0.151894	0.230279	0.659608	0.509505	0.914596
ENSGALG00000003478	GFI1B	6.63522	0.199508	0.650947	0.306489	0.759232	NA
ENSGALG00000003483	GOLGA7	851.591	-0.225475	0.13212	-1.70659	0.0878977	0.719529
ENSGALG00000003484	BARD1	51.4152	0.199911	0.295825	0.675775	0.499183	0.912032
ENSGALG00000003485	CCND3	789.745	-0.348746	0.190956	-1.82632	0.0678027	0.694528
ENSGALG00000003487	RAB8B	191.651	-0.0925396	0.191883	-0.482271	0.629614	0.93991
ENSGALG00000003492	PPP1R3E	1103.55	-0.0679926	0.180678	-0.37632	0.706679	0.957667
ENSGALG00000003495	ALDH9A1	3087.67	0.0807136	0.185802	0.434407	0.663993	0.948211
ENSGALG00000003496	TEX2	26.8777	0.497415	0.347122	1.43297	0.151867	0.79108
ENSGALG00000003498	TAF8	149.596	-0.174856	0.199657	-0.875781	0.381149	0.891638
ENSGALG00000003499	MAST3	234.762	-0.0397972	0.213505	-0.1864	0.852131	0.982204
ENSGALG00000003500		2.01648	0.692928	1.20544	0.574836	0.565402	NA
ENSGALG00000003503	MYBL2	334.716	-0.226903	0.191835	-1.1828	0.236887	0.841932
ENSGALG00000003505	LACTB	116.16	0.0774341	0.18097	0.427884	0.668736	0.948955
ENSGALG00000003507	TECPR1	36.1724	0.646064	0.301002	2.14637	0.0318431	0.573363
ENSGALG00000003509	SPACA9	0.133557	0.657002	3.53381	0.185919	0.852508	NA
ENSGALG00000003510	UCK2	367.206	-0.0202243	0.166105	-0.121756	0.903092	0.988883
ENSGALG00000003512	SPINK7	0	NA	NA	NA	NA	NA
ENSGALG00000003517	ZBTB8OS	668.732	-0.0489088	0.178995	-0.273241	0.784668	0.968797
ENSGALG00000003518	GPAT4	288.95	-0.435279	0.204872	-2.12465	0.0336162	0.576722
ENSGALG00000003519		0	NA	NA	NA	NA	NA
ENSGALG00000003520	POLG2	44.1861	-0.318839	0.314845	-1.01268	0.311211	0.872789
ENSGALG00000003521	TPM1	9737.98	-0.190427	0.178398	-1.06743	0.285779	0.865178
ENSGALG00000003522	RBBP4	1740.29	-0.00455955	0.135148	-0.0337374	0.973087	0.997298
ENSGALG00000003523	IFT52	253.685	-0.210117	0.146678	-1.43251	0.151998	0.79108
ENSGALG00000003526	TUBGCP2	252.136	-0.0739991	0.170351	-0.434392	0.664004	0.948211
ENSGALG00000003527	ARRDC2	276.896	0.0345022	0.165577	0.208375	0.834936	0.978582
ENSGALG00000003529	SYNC	125.681	-0.321089	0.214885	-1.49424	0.135114	0.778284
ENSGALG00000003532	DDX5	4537.67	-0.147678	0.105793	-1.39591	0.162741	0.800409
ENSGALG00000003533	ZNF511	63.9893	0.098174	0.275565	0.356265	0.721642	0.957819
ENSGALG00000003536	KLHL11	71.7991	0.472121	0.270598	1.74473	0.0810322	0.714418
ENSGALG00000003537	SGK2	62.7608	-0.397329	0.271332	-1.46436	0.143095	0.786245
ENSGALG00000003539	KIAA1522	747.487	0.253826	0.208732	1.21604	0.223971	0.838937
ENSGALG00000003540	CEP95	55.1425	-0.0570444	0.269045	-0.212025	0.832087	0.978582
ENSGALG00000003545	CFAP77	0.644822	-2.85108	2.22996	-1.27853	0.201062	NA
ENSGALG00000003547	SKP2	184.556	0.102452	0.158996	0.644368	0.519337	0.915582
ENSGALG00000003548	BAIAP2L1	509.94	0.287023	0.245537	1.16896	0.24242	0.845469
ENSGALG00000003549	MTG1	336.702	-0.656675	0.25653	-2.55984	0.0104721	0.364493
ENSGALG00000003550	ARHGAP40	1.08476	-1.61468	1.94471	-0.830293	0.406373	NA
ENSGALG00000003553	ABCA12	0.248482	-1.50168	3.52828	-0.425612	0.670391	NA
ENSGALG00000003554	OPTC	0.411256	0.753508	2.66068	0.283202	0.777022	NA
ENSGALG00000003557		0	NA	NA	NA	NA	NA
ENSGALG00000003558	NADK2	21.6382	0.453372	0.390824	1.16004	0.246032	0.847929
ENSGALG00000003559	ACTR5	58.4742	0.345685	0.23538	1.46863	0.141934	0.784937
ENSGALG00000003560	SLC6A2	10.1625	-0.0561041	0.504547	-0.111197	0.91146	0.990294
ENSGALG00000003562	NPTX2	68.095	0.537876	0.23993	2.2418	0.024974	0.522687
ENSGALG00000003563	YARS	588.801	0.0917248	0.144817	0.633385	0.526482	0.917917
ENSGALG00000003566	SMURF2	18.2077	0.106128	0.43499	0.243977	0.807249	0.973004
ENSGALG00000003567	FNDC5	13.5917	1.1868	0.546644	2.17106	0.0299267	0.561
ENSGALG00000003568	PPP1R16B	49.8584	0.0334102	0.290252	0.115107	0.90836	0.989848
ENSGALG00000003569	TMEM130	19.4663	-0.859723	0.468884	-1.83355	0.0667208	0.692861
ENSGALG00000003570	ATIC	1460.97	-0.169865	0.180266	-0.9423	0.346039	0.882119
ENSGALG00000003572		343.411	-0.0229653	0.139502	-0.164623	0.869241	0.984812
ENSGALG00000003573	HPCA	0.107411	-0.807265	3.53381	-0.22844	0.819304	NA
ENSGALG00000003574	LPCAT2	289.14	-0.131331	0.215988	-0.608048	0.543156	0.922515
ENSGALG00000003575		112.769	-0.0879272	0.26954	-0.326212	0.744264	0.963138
ENSGALG00000003578	FN1	505.525	0.112375	0.599781	0.18736	0.851378	0.981796
ENSGALG00000003580	MMP2	879.844	0.0430048	0.184104	0.233589	0.815304	0.973981
ENSGALG00000003582	SLC1A3	0.335462	0.77024	2.77701	0.277363	0.781501	NA
ENSGALG00000003584	KPNA2	559.435	-0.0619332	0.189808	-0.326295	0.744202	0.963138
ENSGALG00000003588	IRX5	0	NA	NA	NA	NA	NA
ENSGALG00000003589	VTN	141.026	0.151509	0.386679	0.391821	0.69519	0.954174
ENSGALG00000003590		11.968	-0.651064	0.479881	-1.35672	0.17487	0.811034
ENSGALG00000003594	ANK1	7.59846	0.128822	0.843802	0.152668	0.87866	0.986701
ENSGALG00000003595		1.73116	-0.048117	1.29412	-0.0371813	0.97034	NA
ENSGALG00000003596	TRRAP	138.145	0.459853	0.297342	1.54654	0.121973	0.76499
ENSGALG00000003597	AK2	1336.03	-0.113445	0.208246	-0.544763	0.585917	0.929473
ENSGALG00000003601	ATP2B4	508.538	-0.118307	0.223219	-0.530004	0.596109	0.931487
ENSGALG00000003602	RPGRIP1L	10.1592	-0.300274	0.51315	-0.585159	0.558441	0.92552
ENSGALG00000003604	SLC46A1	234.244	0.138926	0.227744	0.61001	0.541855	0.922322
ENSGALG00000003605		172.2	0.601078	0.282484	2.12783	0.0333509	0.576722
ENSGALG00000003614	AZIN2	77.4669	-0.215437	0.248193	-0.868022	0.385382	0.892298
ENSGALG00000003624	KLHL10	17.0211	0.797364	0.394562	2.02089	0.0432915	0.642383
ENSGALG00000003625	NDUFS5	1439.79	-0.234863	0.188691	-1.24469	0.213245	0.838645
ENSGALG00000003628	TLN2	25.7733	0.518792	0.540301	0.960191	0.336959	0.879996
ENSGALG00000003631	CPLANE1	40.826	0.633793	0.279885	2.26447	0.023545	0.514928
ENSGALG00000003634	PTEN	302.363	-0.0520033	0.134119	-0.38774	0.698208	0.954505
ENSGALG00000003636	FBLIM1	104.997	0.0121099	0.23883	0.0507052	0.95956	0.997125
ENSGALG00000003641	KAT6A	139.305	0.00859888	0.275594	0.0312012	0.975109	0.997876
ENSGALG00000003642	PDGFA	117.803	0.254558	0.252316	1.00888	0.31303	0.874809
ENSGALG00000003644		8.32515	0.487536	0.548878	0.888242	0.374411	0.89032
ENSGALG00000003645		32.2708	0.138807	0.358721	0.38695	0.698793	0.954546
ENSGALG00000003647	SLC13A2	241.401	0.0833856	0.585143	0.142505	0.886681	0.987329
ENSGALG00000003648	SVIP	40.0109	-0.34098	0.3459	-0.985774	0.324244	0.877709
ENSGALG00000003650	NOL11	227.937	-0.273782	0.166061	-1.64869	0.0992118	0.73465
ENSGALG00000003651	NT5C3B	1155.88	0.201854	0.18467	1.09305	0.274372	0.863051
ENSGALG00000003652	ATAD1	528.227	0.0254433	0.120845	0.210545	0.833242	0.978582
ENSGALG00000003655	GAS2	7.23026	0.584486	0.625248	0.934806	0.349888	NA
ENSGALG00000003657	UNC119	5.31795	0.843545	0.731785	1.15272	0.249025	NA
ENSGALG00000003658	DHX35	20.9547	0.158847	0.440093	0.360939	0.718145	0.957819
ENSGALG00000003660	FANCF	11.8349	-0.235933	0.505273	-0.466942	0.640541	0.942789
ENSGALG00000003661	SETX	131.488	0.172412	0.266493	0.646966	0.517654	0.915582
ENSGALG00000003663	RBL2	177.876	0.185183	0.200015	0.925846	0.354526	0.885084
ENSGALG00000003665	PIGS	460.31	0.14604	0.21726	0.672191	0.501462	0.912032
ENSGALG00000003670	MAFB	314.433	0.126745	0.190955	0.663744	0.506854	0.913643
ENSGALG00000003672	UBLCP1	151.339	-0.0166436	0.162651	-0.102327	0.918497	0.991082
ENSGALG00000003674	DHTKD1	29.9791	0.271316	0.343766	0.789246	0.429968	0.901225
ENSGALG00000003675	PRKAR1B	135.661	0.0142633	0.218817	0.0651834	0.948028	0.99465
ENSGALG00000003677	NTNG2	18.954	0.240445	0.478822	0.502158	0.615556	0.935421
ENSGALG00000003681	TOP1	403.179	0.134476	0.180975	0.743061	0.457444	0.904748
ENSGALG00000003682	ARL6IP4	342.366	-0.206324	0.148979	-1.38491	0.166079	0.803238
ENSGALG00000003683	MED27	278.46	-0.262086	0.167825	-1.56166	0.118367	0.763216
ENSGALG00000003684		12.7359	0.0619022	0.463251	0.133626	0.893699	0.987993
ENSGALG00000003687	OGFOD2	97.7634	-0.180691	0.284389	-0.635365	0.52519	0.91768
ENSGALG00000003688	NUP155	167.487	0.615265	0.297002	2.07159	0.0383041	0.604037
ENSGALG00000003689	PAPSS2	132.347	0.402192	0.284108	1.41563	0.156883	0.794805
ENSGALG00000003690	KRT14	15.4214	-0.45762	0.466814	-0.980304	0.326936	0.878699
ENSGALG00000003691	RNF145	126.316	-0.00628145	0.232838	-0.0269777	0.978477	0.998278
ENSGALG00000003693	MACF1	849.882	0.351669	0.288951	1.21705	0.223584	0.838937
ENSGALG00000003695	MINPP1	14.988	0.321456	0.464407	0.692187	0.48882	0.911376
ENSGALG00000003696		320.869	0.0688431	0.204466	0.336696	0.736346	0.96169
ENSGALG00000003699	EBF1	30.5189	-0.675547	0.457419	-1.47686	0.139712	0.781192
ENSGALG00000003701	SGMS1	141.776	-0.151428	0.202425	-0.748069	0.454419	0.904748
ENSGALG00000003702	CLINT1	539.984	0.0784472	0.121506	0.645622	0.518524	0.915582
ENSGALG00000003703	USE1	180.227	-0.181645	0.217968	-0.833358	0.404643	0.896489
ENSGALG00000003705	VPS13C	32.5276	0.111487	0.418777	0.26622	0.79007	0.970347
ENSGALG00000003708	WDR70	172.486	0.483471	0.27985	1.72761	0.0840586	0.715457
ENSGALG00000003709	PLAT	62.6567	-0.360249	0.251851	-1.4304	0.152602	0.791898
ENSGALG00000003712	RAPGEF1	536.901	0.273384	0.189477	1.44283	0.149068	0.7906
ENSGALG00000003713		1.15694	3.59459	1.9694	1.82523	0.0679668	NA
ENSGALG00000003716	GDNF	0.926274	2.40965	1.88211	1.28029	0.200442	NA
ENSGALG00000003717	MYO9B	407.382	0.062022	0.192742	0.321788	0.747613	0.963512
ENSGALG00000003720	FANCD2	409.069	-0.250014	0.205632	-1.21583	0.224049	0.838973
ENSGALG00000003722	THG1L	132.041	-0.0959229	0.180485	-0.531472	0.595092	0.930922
ENSGALG00000003726	EGFLAM	11.0929	0.0346303	0.517228	0.0669537	0.946619	0.99465
ENSGALG00000003727	HAUS8	43.5435	-0.601092	0.322519	-1.86374	0.0623582	0.687718
ENSGALG00000003731	FBXO42	256.849	0.192511	0.152427	1.26298	0.206598	0.833105
ENSGALG00000003732	UCK1	445.852	-0.0672058	0.15727	-0.427328	0.66914	0.948955
ENSGALG00000003733	LIFR	11.4474	-0.0309912	0.644286	-0.0481016	0.961635	0.997125
ENSGALG00000003734	SZRD1	505.308	-0.228353	0.124228	-1.83817	0.0660373	0.692019
ENSGALG00000003736	ABCB9	39.0431	0.559889	0.36383	1.53887	0.123835	0.7668
ENSGALG00000003738	EMC3	543.524	-0.0427437	0.209886	-0.203652	0.838626	0.978584
ENSGALG00000003741	MYO18A	737.488	0.253994	0.190898	1.33052	0.183345	0.818417
ENSGALG00000003742	CPAMD8	21.5754	0.208802	0.49239	0.424058	0.671524	0.948994
ENSGALG00000003743	VPS37B	133.127	0.676713	0.278627	2.42874	0.0151514	0.434548
ENSGALG00000003744	ADAM19	19.0257	0.270602	0.449966	0.601383	0.547585	0.923097
ENSGALG00000003745	NECAP2	802.534	-0.154838	0.204268	-0.758015	0.448442	0.902426
ENSGALG00000003747		85.4598	0.166554	0.314999	0.528745	0.596982	0.931593
ENSGALG00000003748	ANO5	212.595	-0.232259	0.213403	-1.08836	0.276437	0.863051
ENSGALG00000003750	PLCG1	389.939	0.0532858	0.162256	0.328406	0.742605	0.963033
ENSGALG00000003751		0.394374	0.710731	2.68808	0.264401	0.791471	NA
ENSGALG00000003753	CYLD	19.8045	-0.018583	0.52266	-0.0355546	0.971637	0.997163
ENSGALG00000003757	POMT1	137.919	0.065385	0.182689	0.357904	0.720415	0.957819
ENSGALG00000003758	MREG	39.0856	-0.133646	0.311151	-0.429523	0.667542	0.948488
ENSGALG00000003759	RORA	7.18879	0.180283	0.597017	0.301973	0.762673	NA
ENSGALG00000003765	A1CF	38.3202	0.282158	0.391011	0.72161	0.470534	0.906667
ENSGALG00000003766	KIAA0100	471.902	0.18892	0.151458	1.24734	0.212272	0.838645
ENSGALG00000003767	NKD1	12.0244	-0.237726	0.630499	-0.377044	0.706141	0.957587
ENSGALG00000003770	ANXA2	2363.01	0.103657	0.182552	0.567822	0.570156	0.927911
ENSGALG00000003771	SIN3B	83.3768	0.143142	0.257485	0.555924	0.578263	0.928265
ENSGALG00000003774	ATP13A2	1260.61	0.080538	0.119106	0.676186	0.498922	0.912032
ENSGALG00000003775	RICTOR	21.9031	0.591315	0.361411	1.63613	0.101812	0.73465
ENSGALG00000003777	NELL1	2.31076	-0.432372	1.22858	-0.351929	0.724891	NA
ENSGALG00000003778	TMEM38A	147.286	0.297553	0.185069	1.6078	0.10788	0.746484
ENSGALG00000003781	SUN1	159.968	0.0305685	0.180787	0.169086	0.865729	0.984721
ENSGALG00000003786	BRD7	331.857	0.0672779	0.190449	0.35326	0.723894	0.957819
ENSGALG00000003788	BNIP2	121.319	-0.052336	0.173916	-0.300927	0.76347	0.966221
ENSGALG00000003789		14.3711	-0.146885	0.490104	-0.299701	0.764406	0.966221
ENSGALG00000003792	FYB	67.6579	0.0663536	0.277447	0.239158	0.810983	0.973396
ENSGALG00000003793	GTF2A2	169.953	-0.369391	0.251277	-1.47006	0.141547	0.784293
ENSGALG00000003794	SLC35E1	236.37	0.0903277	0.180204	0.501252	0.616194	0.935617
ENSGALG00000003795	DENR	233.507	-0.055068	0.178273	-0.308897	0.7574	0.965369
ENSGALG00000003798	GET4	537.628	0.0113693	0.143825	0.0790492	0.936994	0.99447
ENSGALG00000003799	USP4	375.504	-0.0312866	0.140104	-0.223309	0.823295	0.977136
ENSGALG00000003800	PABPC4	86.8202	0.0114211	0.21031	0.0543061	0.956691	0.996752
ENSGALG00000003802	OTUD7A	39.1261	-0.194352	0.420552	-0.462134	0.643985	0.942873
ENSGALG00000003803	DAB2	66.2848	0.132105	0.261627	0.504937	0.613603	0.935167
ENSGALG00000003805		7.7284	0.153834	0.640049	0.240348	0.810061	0.973242
ENSGALG00000003806	RHOA	6115.34	-0.00523684	0.104991	-0.0498791	0.960219	0.997125
ENSGALG00000003807	GPN3	207.649	-0.411717	0.165609	-2.48607	0.0129161	0.40289
ENSGALG00000003812	UBE2F	241.298	-0.0528258	0.191461	-0.275909	0.782618	0.968797
ENSGALG00000003814	DKK1	0	NA	NA	NA	NA	NA
ENSGALG00000003815	RPN2	2065.87	0.140361	0.174798	0.802987	0.421982	0.899753
ENSGALG00000003816	NT5C1A	16.2951	-0.52159	0.437934	-1.19103	0.233644	0.840796
ENSGALG00000003818	CYFIP2	55.7194	-0.290805	0.348295	-0.834937	0.403753	0.896489
ENSGALG00000003819		143.197	0.0056682	0.17575	0.0322516	0.974271	0.997496
ENSGALG00000003820	ARPC3	1077.93	-0.101495	0.159407	-0.636704	0.524318	0.916999
ENSGALG00000003821	RAMP1	126.617	-0.370411	0.30895	-1.19893	0.230554	0.840796
ENSGALG00000003824	CHERP	362.861	0.236219	0.161174	1.46562	0.142753	0.78563
ENSGALG00000003826	ANAPC7	162.386	-0.258286	0.172545	-1.49692	0.134414	0.778284
ENSGALG00000003829	HPCAL4	8.66708	-0.273261	0.563955	-0.484543	0.628001	0.939902
ENSGALG00000003832	TEX264	1047.33	-0.209527	0.212794	-0.984647	0.324797	0.877709
ENSGALG00000003833	CACNA1E	34.1532	-0.164432	0.402016	-0.40902	0.682525	0.950336
ENSGALG00000003836		1.16637	-0.113189	1.78106	-0.0635515	0.949327	NA
ENSGALG00000003837	ADCY7	28.2678	-0.0106524	0.460116	-0.0231516	0.981529	0.998686
ENSGALG00000003838		21.5713	-0.349625	0.409621	-0.853533	0.393364	0.892943
ENSGALG00000003839	GRM2	8.16014	-0.425253	0.677633	-0.627556	0.530295	0.91858
ENSGALG00000003841		16.7842	0.0175344	0.425927	0.0411676	0.967162	0.997163
ENSGALG00000003842	GHRH	9.01945	0.133085	0.826218	0.161077	0.872033	0.985588
ENSGALG00000003845	MKNK2	163.601	-0.0295441	0.232474	-0.127085	0.898873	0.988604
ENSGALG00000003849	TRPM1	0.719587	-0.337742	2.01629	-0.167506	0.866972	NA
ENSGALG00000003851	TRIT1	167.718	0.122863	0.185783	0.661324	0.508405	0.914081
ENSGALG00000003854	IFT81	45.0162	0.346475	0.253012	1.3694	0.170874	0.807863
ENSGALG00000003855	SRC	193.345	0.16718	0.173283	0.964781	0.334655	0.878956
ENSGALG00000003857		0.58089	0.342803	2.78293	0.123181	0.901964	NA
ENSGALG00000003859	KRT222	2.00738	-1.09155	1.34417	-0.812059	0.416758	NA
ENSGALG00000003860	MID2	42.2906	0.207059	0.295726	0.700171	0.483821	0.909314
ENSGALG00000003861		104.423	0.0771889	0.247141	0.312327	0.754792	0.965276
ENSGALG00000003862	LRRFIP1	107.184	0.25718	0.289228	0.889195	0.373898	0.890214
ENSGALG00000003863	P2RX7	506.31	-0.104213	0.203721	-0.511548	0.608967	0.93401
ENSGALG00000003866	FIBCD1	0	NA	NA	NA	NA	NA
ENSGALG00000003870	MED7	173.317	0.00934035	0.200416	0.0466049	0.962828	0.997125
ENSGALG00000003875	ABL1	188.454	0.146234	0.224409	0.651643	0.514631	0.915565
ENSGALG00000003876	TIMD4	284.498	-0.214436	0.319876	-0.670373	0.50262	0.912032
ENSGALG00000003878	PIN4	1004.03	-0.20462	0.215565	-0.949225	0.342506	0.880833
ENSGALG00000003879	MFSD2A	259.939	0.121363	0.244869	0.495626	0.620158	0.937177
ENSGALG00000003880	STX10	556.127	-0.0188137	0.122645	-0.153399	0.878083	0.986701
ENSGALG00000003881	ERCC6L	51.028	0.0679442	0.306034	0.222015	0.824302	0.977136
ENSGALG00000003882	SMARCE1	1096.27	-0.126174	0.130383	-0.967716	0.333186	0.878699
ENSGALG00000003883	MTMR10	470.608	0.103207	0.141589	0.728916	0.466053	0.906667
ENSGALG00000003885		17.4691	-0.694574	0.434916	-1.59703	0.110259	0.752165
ENSGALG00000003886	SGCD	3.60185	0.565321	1.05077	0.538004	0.590574	NA
ENSGALG00000003891	ZNF423	141.529	-0.141725	0.301704	-0.469748	0.638535	0.941933
ENSGALG00000003893	XPR1	934.917	0.0464289	0.188892	0.245796	0.80584	0.973004
ENSGALG00000003895	PRDM12	0	NA	NA	NA	NA	NA
ENSGALG00000003899	RAB17	288.846	0.0639678	0.256491	0.249396	0.803054	0.972605
ENSGALG00000003901	P2RX4	756.046	0.212261	0.249832	0.849616	0.395539	0.892943
ENSGALG00000003904	MLPH	3.18351	-0.706505	0.869377	-0.812656	0.416415	NA
ENSGALG00000003906	MPHOSPH10	108.566	0.281221	0.214841	1.30897	0.190545	0.821437
ENSGALG00000003907	N4BP1	310.634	0.0836288	0.144499	0.578749	0.562758	0.925789
ENSGALG00000003908	SLC6A5	0	NA	NA	NA	NA	NA
ENSGALG00000003909	PIGT	564.996	0.0764064	0.151766	0.503448	0.614649	0.935302
ENSGALG00000003911	CACNG5	0	NA	NA	NA	NA	NA
ENSGALG00000003913	MCEE	67.8881	-0.290401	0.261478	-1.11061	0.266735	0.86074
ENSGALG00000003914	CALR3	0.249723	-0.0947128	3.53381	-0.0268019	0.978618	NA
ENSGALG00000003916	SIAH1	131.564	0.238914	0.186854	1.27862	0.201033	0.829175
ENSGALG00000003919	MRPL22	233.606	-0.0630526	0.167918	-0.375497	0.707291	0.957698
ENSGALG00000003920		348.159	0.0381018	0.151951	0.25075	0.802007	0.972348
ENSGALG00000003921	DBNDD2	589.585	-0.433214	0.255887	-1.69299	0.0904572	0.7223
ENSGALG00000003922	TOP2A	350.206	0.202002	0.28656	0.704921	0.480859	0.908749
ENSGALG00000003923	COL6A3	333.901	0.140814	0.538027	0.261724	0.793535	0.970912
ENSGALG00000003924	ACBD6	262.148	-0.174973	0.174183	-1.00453	0.315123	0.874876
ENSGALG00000003925	MYPN	0	NA	NA	NA	NA	NA
ENSGALG00000003928	LHX3	0.122185	0.630863	3.53381	0.178522	0.858313	NA
ENSGALG00000003929	SYS1	146.66	-0.171914	0.189341	-0.907961	0.363899	0.887427
ENSGALG00000003930	APBA2	11.126	-0.12865	0.52886	-0.243258	0.807805	0.973004
ENSGALG00000003932	SDC4	2104.59	-0.0235177	0.215351	-0.109206	0.913039	0.990339
ENSGALG00000003933	QSOX1	1191.51	-0.269642	0.153636	-1.75507	0.0792476	0.711899
ENSGALG00000003935	PBLD	36.7673	-0.190313	0.320448	-0.593897	0.552581	0.924012
ENSGALG00000003936	PPT1	749.526	-0.00512871	0.204916	-0.0250284	0.980032	0.998686
ENSGALG00000003937	GEMIN5	116.462	0.127797	0.250138	0.510907	0.609416	0.93411
ENSGALG00000003939	KLF2	769.947	-0.456307	0.241536	-1.88919	0.0588663	0.681928
ENSGALG00000003941	FUBP3	221.927	0.189863	0.167711	1.13208	0.257599	0.855838
ENSGALG00000003942	LONP2	287.394	0.169982	0.207449	0.819394	0.412562	0.897741
ENSGALG00000003944	FAM189A1	8.32231	-0.0595149	0.552918	-0.107638	0.914283	0.990339
ENSGALG00000003947	HNRNPH3	1833.22	0.158265	0.144655	1.09408	0.273918	0.863051
ENSGALG00000003948	ALAS1	661.17	0.0177968	0.204667	0.0869547	0.930707	0.992807
ENSGALG00000003950	CNOT8	395.184	-0.182655	0.175802	-1.03898	0.298814	0.867492
ENSGALG00000003952	RBPJL	1.19023	-1.97227	1.74706	-1.12891	0.258937	NA
ENSGALG00000003955	CEP350	32.8063	0.177805	0.353416	0.503104	0.614891	0.935401
ENSGALG00000003958	PRMT3	123.864	0.0422978	0.193828	0.218223	0.827255	0.977865
ENSGALG00000003959	AP1M1	216.455	0.0660592	0.187538	0.352244	0.724655	0.957819
ENSGALG00000003965	LEUTX	0	NA	NA	NA	NA	NA
ENSGALG00000003966	RPL23A	7954.27	-0.271793	0.197103	-1.37894	0.167913	0.803501
ENSGALG00000003969	EMC1	522.998	0.346503	0.188806	1.83523	0.0664711	0.692019
ENSGALG00000003972	FAXDC2	24.9729	-0.411108	0.342931	-1.19881	0.230603	0.840796
ENSGALG00000003973	TLCD1	253.129	-0.291317	0.205682	-1.41635	0.156673	0.794771
ENSGALG00000003976	BCORL1	84.5108	0.391718	0.304679	1.28567	0.198557	0.828516
ENSGALG00000003977	TWF2	1494.64	-0.160732	0.174875	-0.91912	0.358033	0.887427
ENSGALG00000003978	CIB3	0.264524	-1.5696	3.52625	-0.445119	0.656234	NA
ENSGALG00000003979	NEK8	60.3573	-0.0606135	0.269061	-0.225278	0.821763	0.977136
ENSGALG00000003980	IQCA1	0.804837	-1.13053	2.57277	-0.439421	0.660357	NA
ENSGALG00000003985	TARSL2	176.719	-0.0212556	0.157001	-0.135385	0.892308	0.98748
ENSGALG00000003986	PITHD1	511.341	-0.205954	0.241233	-0.853757	0.39324	0.892943
ENSGALG00000003987	TRAF4	257.595	0.20147	0.165232	1.21931	0.222725	0.838937
ENSGALG00000003990		20.6789	-0.439483	0.38517	-1.14101	0.253866	0.854752
ENSGALG00000003991	MRTO4	316.012	0.00310313	0.181779	0.0170709	0.98638	0.998686
ENSGALG00000003995	ERAL1	132.288	0.0382799	0.230444	0.166114	0.868068	0.984721
ENSGALG00000003999	NAV2	45.346	-0.0770592	0.299847	-0.256995	0.797183	0.971697
ENSGALG00000004002	LYPLA2	514.532	0.0460139	0.136701	0.336603	0.736416	0.96169
ENSGALG00000004003	AIFM1	621.761	-0.113307	0.118576	-0.95557	0.33929	0.880196
ENSGALG00000004004	PHKB	248.415	-0.172727	0.186198	-0.927651	0.353589	0.884404
ENSGALG00000004005	AKR7L	2941.54	0.201015	0.242833	0.827795	0.407787	0.896933
ENSGALG00000004009		106.928	-0.0910446	0.277374	-0.328238	0.742732	0.963096
ENSGALG00000004017	TOR1AIP2	247.404	0.263324	0.246173	1.06967	0.284767	0.865178
ENSGALG00000004019	MARS2	100.545	-0.0168513	0.220915	-0.0762795	0.939197	0.994474
ENSGALG00000004028	MATN4	0.352671	0.557595	3.19615	0.174458	0.861505	NA
ENSGALG00000004033	GALNT10	17.961	-0.0772018	0.409325	-0.188608	0.8504	0.980943
ENSGALG00000004034	CAPZB	1881.21	-0.155998	0.108409	-1.43898	0.150157	0.791018
ENSGALG00000004035	CRYBA1	6.32987	-0.225479	0.813925	-0.277027	0.78176	NA
ENSGALG00000004037	DNA2	61.0072	0.101457	0.282733	0.358845	0.719711	0.957819
ENSGALG00000004038	ADAL	88.609	-0.142808	0.212835	-0.67098	0.502233	0.912032
ENSGALG00000004039	MINOS1	957.547	-0.299231	0.209596	-1.42765	0.153392	0.792968
ENSGALG00000004040	MFAP3	474.109	-0.290018	0.142576	-2.03413	0.0419388	0.634543
ENSGALG00000004042	NUFIP2	61.3965	-0.00453331	0.290017	-0.0156312	0.987529	0.998686
ENSGALG00000004044	CSRP3	0.256004	1.39782	3.51834	0.397296	0.691149	NA
ENSGALG00000004045	AGAP1	59.6716	0.227585	0.267412	0.851064	0.394734	0.892943
ENSGALG00000004046	LARP6	30.7552	-0.499522	0.335951	-1.48689	0.137044	0.779231
ENSGALG00000004047	GALE	780.343	-0.119338	0.20428	-0.584191	0.559092	0.92552
ENSGALG00000004048	PTPRS	141.67	0.119567	0.336965	0.354835	0.722713	0.957819
ENSGALG00000004049	ITFG1	241.967	0.0566517	0.153736	0.368499	0.712501	0.957819
ENSGALG00000004052	GPR107	225.225	0.0868075	0.178179	0.487192	0.626122	0.939832
ENSGALG00000004055	C7orf50	66.2178	-0.274382	0.235138	-1.1669	0.243251	0.846055
ENSGALG00000004057	HMGCL	429.226	-0.0696102	0.185088	-0.376092	0.706849	0.957667
ENSGALG00000004058	GPR146	64.4354	-0.653697	0.254283	-2.57074	0.0101481	0.360186
ENSGALG00000004059	LRRC49	3.62568	-1.0629	0.914161	-1.1627	0.244949	NA
ENSGALG00000004063	SLC25A14	402.893	-0.197275	0.175302	-1.12534	0.260445	0.857684
ENSGALG00000004064	GPER1	1.87532	-4.38772	1.52965	-2.86845	0.00412486	NA
ENSGALG00000004065	SLC25A16	35.8155	0.163254	0.309381	0.527678	0.597723	0.931989
ENSGALG00000004066	HTR6	5.27721	-0.805	0.792596	-1.01565	0.309796	NA
ENSGALG00000004068	FAM114A2	226.08	-0.199696	0.204127	-0.978293	0.327929	0.878699
ENSGALG00000004069	GPR119	1.15962	0.219779	1.60439	0.136986	0.891042	NA
ENSGALG00000004070	MICALL2	388.16	0.275442	0.164718	1.67221	0.0944839	0.727526
ENSGALG00000004071	NETO2	3.21526	-0.200216	0.930076	-0.215268	0.829558	NA
ENSGALG00000004074	KCNS1	2.83249	0.485652	1.30632	0.37177	0.710064	NA
ENSGALG00000004078		95.2155	-0.294861	0.279398	-1.05534	0.291268	0.865929
ENSGALG00000004079	ENOX2	189.286	0.294919	0.211208	1.39634	0.162612	0.800409
ENSGALG00000004081	TMCO4	57.9556	-0.0937402	0.286713	-0.326948	0.743707	0.963138
ENSGALG00000004082	TAOK1	88.1716	0.334446	0.342283	0.977103	0.328518	0.878699
ENSGALG00000004083	GRIA1	1.17598	0.481564	1.61548	0.298094	0.765631	NA
ENSGALG00000004085	ZDHHC13	262.705	-0.153971	0.205139	-0.750569	0.452912	0.904704
ENSGALG00000004087	THSD4	4.43445	0.377193	0.934241	0.403743	0.686402	NA
ENSGALG00000004088	FNBP1	383.289	-0.0699971	0.185633	-0.377072	0.70612	0.957587
ENSGALG00000004093	TBX22	0.286258	-1.63842	3.52288	-0.465079	0.641875	NA
ENSGALG00000004096	CHRNA7	2.15427	0.0197647	1.31049	0.0150819	0.987967	NA
ENSGALG00000004097	LRRC38	34.8653	-0.452542	0.343547	-1.31726	0.18775	0.821437
ENSGALG00000004098	STK4	206.228	-0.0118865	0.204491	-0.0581272	0.953647	0.995783
ENSGALG00000004101	NMUR2	0	NA	NA	NA	NA	NA
ENSGALG00000004102	C1orf158	0	NA	NA	NA	NA	NA
ENSGALG00000004103	FAM81A	6.6545	0.396104	0.697973	0.567507	0.57037	NA
ENSGALG00000004104	INTS1	229.686	0.241996	0.241293	1.00291	0.315902	0.874876
ENSGALG00000004106	DHCR7	102.165	-0.282693	0.254256	-1.11184	0.266205	0.86007
ENSGALG00000004107	ITM2A	4998.95	-0.088716	0.118009	-0.751775	0.452187	0.904002
ENSGALG00000004108		47.5432	0.311021	0.241912	1.28567	0.198557	0.828516
ENSGALG00000004110		276.921	0.0247855	0.204127	0.121422	0.903357	0.988883
ENSGALG00000004111	GPR174	181.696	-0.251526	0.253607	-0.991793	0.321299	0.875918
ENSGALG00000004112	FUCA1	588.533	-0.142749	0.224187	-0.636739	0.524295	0.916999
ENSGALG00000004113		58.2417	0.217443	0.275667	0.788787	0.430237	0.901225
ENSGALG00000004115	DNAJA2	803.71	0.0212446	0.118701	0.178975	0.857957	0.982836
ENSGALG00000004116	TRPM8	1.87215	1.9797	1.35295	1.46325	0.143399	NA
ENSGALG00000004120	CNR2	3.79171	-0.618523	0.893235	-0.692453	0.488653	NA
ENSGALG00000004121	LPAR4	73.3601	-0.17708	0.231987	-0.763321	0.445272	0.902426
ENSGALG00000004122	PNRC2	875.053	-0.104002	0.145986	-0.712406	0.476213	0.908031
ENSGALG00000004123	PABPC1L	28.4712	-0.360521	0.355736	-1.01345	0.310844	0.872063
ENSGALG00000004127		13.2441	-1.03314	0.536588	-1.9254	0.0541797	0.669285
ENSGALG00000004128	CYSLTR1	78.5221	-0.315146	0.241	-1.30766	0.190989	0.821698
ENSGALG00000004129	SPP2	1.71735	0.358697	1.19682	0.299708	0.7644	NA
ENSGALG00000004133	SRSF10	319.646	-0.0958434	0.150302	-0.637672	0.523687	0.916999
ENSGALG00000004134	GLRA1	0.375828	2.01775	3.48354	0.579224	0.562438	NA
ENSGALG00000004140	SH3BP4	47.3511	0.257012	0.283162	0.907649	0.364064	0.887427
ENSGALG00000004141	LBFABP	0.500349	-1.39388	2.88419	-0.483281	0.628896	NA
ENSGALG00000004143	YWHAB	2346.43	-0.0623469	0.113962	-0.547087	0.584319	0.929296
ENSGALG00000004144		176.373	-0.0419938	0.215619	-0.194759	0.845582	0.979615
ENSGALG00000004146	RIMS4	0.525873	-1.49443	2.84802	-0.524726	0.599774	NA
ENSGALG00000004150	MYO1E	283.475	0.466517	0.262605	1.7765	0.0756505	0.703639
ENSGALG00000004152	C9orf78	226.979	0.051032	0.190726	0.267566	0.789033	0.969839
ENSGALG00000004153	NADSYN1	64.0996	-0.006676	0.223062	-0.0299289	0.976124	0.99798
ENSGALG00000004155	MYOM3	4.80637	0.107556	0.854707	0.125839	0.899859	NA
ENSGALG00000004156	KIF1BP	225.551	0.153844	0.150974	1.01901	0.308199	0.870568
ENSGALG00000004160	G3BP1	679.688	0.0695605	0.178294	0.390145	0.696429	0.954174
ENSGALG00000004161	CCNB1	541.917	-0.245239	0.159899	-1.53371	0.1251	0.770066
ENSGALG00000004162	SLC16A6	12.5374	0.20464	0.47342	0.432259	0.665553	0.948328
ENSGALG00000004163	NPHS2	0	NA	NA	NA	NA	NA
ENSGALG00000004165	TOR1A	478.498	0.0443065	0.149705	0.295959	0.767262	0.966221
ENSGALG00000004166	VPS51	417.754	0.282422	0.133363	2.1177	0.0342005	0.579386
ENSGALG00000004167		3241.36	-0.376173	0.233743	-1.60935	0.107541	0.746484
ENSGALG00000004168	FEM1A	151.498	0.251452	0.202309	1.24291	0.213901	0.838645
ENSGALG00000004169		176.608	0.283755	0.328421	0.863999	0.387588	0.892943
ENSGALG00000004170	ADA	1029.88	-0.0509653	0.140091	-0.3638	0.716007	0.957819
ENSGALG00000004171	RNF111	101.675	0.0742138	0.251038	0.295628	0.767514	0.966221
ENSGALG00000004172	BET1L	382.619	0.0368349	0.154357	0.238635	0.811388	0.973396
ENSGALG00000004173		0	NA	NA	NA	NA	NA
ENSGALG00000004174	VPS26A	567.003	-0.219153	0.143965	-1.52226	0.127943	0.773783
ENSGALG00000004176	ATOX1	631.354	-0.0556223	0.214577	-0.259219	0.795466	0.971559
ENSGALG00000004179	ANAPC5	158.864	0.00978014	0.183407	0.0533247	0.957473	0.996834
ENSGALG00000004180	TOR1B	563.597	-0.00229456	0.14614	-0.015701	0.987473	0.998686
ENSGALG00000004184	SPARC	4451.32	0.164673	0.191913	0.858059	0.39086	0.892943
ENSGALG00000004186	NSRP1	86.1435	0.0486302	0.223247	0.217832	0.82756	0.977865
ENSGALG00000004189	MAFK	145.063	0.00941918	0.20034	0.0470159	0.962501	0.997125
ENSGALG00000004190	RNF34	339.28	0.00387506	0.138297	0.0280198	0.977646	0.998235
ENSGALG00000004191	RIC8A	389.837	0.00694559	0.148459	0.0467845	0.962685	0.997125
ENSGALG00000004192	SLTM	62.7134	0.164155	0.304421	0.539235	0.589725	0.930066
ENSGALG00000004193	ARSG	58.6569	-0.360916	0.267458	-1.34943	0.177199	0.811498
ENSGALG00000004195	KIF4B	239.448	-0.0471744	0.258247	-0.182672	0.855056	0.982635
ENSGALG00000004196	UGT1A1	2396.99	0.0761273	0.215154	0.353827	0.723469	0.957819
ENSGALG00000004197	SUPV3L1	233.439	-0.0329869	0.174291	-0.189264	0.849886	0.980835
ENSGALG00000004198	PDZD11	418.867	0.0347523	0.143671	0.241888	0.808867	0.973049
ENSGALG00000004199	TMEM184A	212.287	0.0309253	0.23783	0.130031	0.896542	0.988527
ENSGALG00000004200	DPP9	223.38	0.0877695	0.197875	0.44356	0.657361	0.946243
ENSGALG00000004203	PSMG3	308.527	0.0247368	0.150038	0.16487	0.869046	0.984812
ENSGALG00000004204	MINDY2	221.653	-0.134052	0.155063	-0.864498	0.387314	0.892943
ENSGALG00000004205	SOAT1	36.8472	0.202976	0.299797	0.677047	0.498376	0.912032
ENSGALG00000004209	ELFN1	2.83842	0.343698	1.05803	0.324846	0.745297	NA
ENSGALG00000004212	ADAM10	899.174	0.065145	0.129407	0.503413	0.614674	0.935302
ENSGALG00000004215	WIPI1	292.624	-0.0648443	0.188204	-0.344542	0.730439	0.959835
ENSGALG00000004216	TOR3A	27.3159	0.113635	0.347497	0.327009	0.743661	0.963138
ENSGALG00000004220	SERINC3	1644.79	0.0679043	0.144532	0.469821	0.638483	0.941933
ENSGALG00000004221	IL22RA1	413.758	0.277381	0.236233	1.17419	0.240321	0.84422
ENSGALG00000004222	HK1	388.031	-0.0488619	0.189111	-0.258377	0.796116	0.971559
ENSGALG00000004224	MAD1L1	148.014	0.00382218	0.169882	0.0224991	0.98205	0.998686
ENSGALG00000004225	KDM2B	71.9413	0.0767782	0.24219	0.317016	0.751232	0.963973
ENSGALG00000004227	FAM20B	237.03	-0.033826	0.163036	-0.207475	0.835639	0.978582
ENSGALG00000004228	USP40	19.8542	-0.234185	0.459097	-0.5101	0.609981	0.934136
ENSGALG00000004230	LIPC	0	NA	NA	NA	NA	NA
ENSGALG00000004231		103.655	0.438201	0.268979	1.62913	0.103286	0.736048
ENSGALG00000004234	PGGHG	34.1518	-0.0563095	0.340611	-0.165319	0.868693	0.984812
ENSGALG00000004236	TRAF3IP1	63.3996	0.262266	0.248088	1.05715	0.290444	0.865929
ENSGALG00000004237	PRKAR1A	771.534	-0.0640737	0.175471	-0.365153	0.714997	0.957819
ENSGALG00000004238	MRM2	38.1555	0.0883586	0.310626	0.284454	0.776063	0.96852
ENSGALG00000001558	MOV10	921.21	1.04653	0.145828	7.17642	7.15581e-13	5.50819e-10
ENSGALG00000004240	ORAI1	207.868	-0.321745	0.259401	-1.24034	0.21485	0.838645
ENSGALG00000004243		4576.46	0.68972	0.306804	2.24808	0.0245713	0.522585
ENSGALG00000004244	TTPAL	89.2497	-0.17363	0.208781	-0.831635	0.405615	0.896603
ENSGALG00000004245	NUDT1	745.939	0.057157	0.190105	0.300659	0.763674	0.966221
ENSGALG00000004246	SLC6A4	18.6474	0.509692	0.518467	0.983074	0.325571	0.87788
ENSGALG00000004247	MORN3	2.47077	-0.981028	1.05666	-0.928424	0.353188	NA
ENSGALG00000004248	TACR2	12.5932	-0.639777	0.565114	-1.13212	0.257584	0.855838
ENSGALG00000004249	GRHL3	17.2606	-0.430936	0.401921	-1.07219	0.283635	0.865178
ENSGALG00000004250		36.2193	0.201258	0.325553	0.618204	0.536441	0.920644
ENSGALG00000004251	ARR3	1.75648	-1.95056	1.58993	-1.22682	0.219888	NA
ENSGALG00000004252		272.992	-0.629063	0.249376	-2.52255	0.0116507	0.379977
ENSGALG00000004254	TMEM120B	87.3188	-0.351244	0.250725	-1.40091	0.16124	0.798885
ENSGALG00000004255	SNX8	31.7826	0.0912847	0.414744	0.220099	0.825794	0.977865
ENSGALG00000004257	TSPAN15	722.927	0.313949	0.182102	1.72403	0.0847025	0.715776
ENSGALG00000004259	BLMH	854.517	-0.012353	0.141706	-0.0871738	0.930533	0.992807
ENSGALG00000004260		169.818	0.271204	0.256948	1.05548	0.291205	0.865929
ENSGALG00000004261	AQP9	0.629962	1.6351	2.71199	0.602914	0.546566	NA
ENSGALG00000004262	TMIGD1	2528.13	0.0157705	0.276767	0.056981	0.95456	0.995783
ENSGALG00000004263	MYDGF	892.026	-0.0245774	0.140488	-0.174943	0.861124	0.984096
ENSGALG00000004266	TNFAIP8L1	487.619	-0.300502	0.211221	-1.42269	0.154826	0.793977
ENSGALG00000004267	SIGIRR	361.733	-0.0160553	0.247731	-0.0648094	0.948326	0.99465
ENSGALG00000004268	NIPAL3	143.735	-0.112171	0.179198	-0.625962	0.53134	0.919099
ENSGALG00000004270	ALDH1A2	7.83092	-1.48184	0.656784	-2.2562	0.0240581	0.519444
ENSGALG00000004272	ASB1	23.4429	0.0550277	0.380828	0.144495	0.88511	0.987329
ENSGALG00000004273	RALGPS2	69.6246	-0.0695085	0.227102	-0.306067	0.759553	0.966147
ENSGALG00000004274	TWIST2	25.2893	0.169526	0.391833	0.432647	0.665271	0.948328
ENSGALG00000004276	CHST12	43.0844	-0.287403	0.257278	-1.11709	0.263956	0.857881
ENSGALG00000004279	GRIFIN	0	NA	NA	NA	NA	NA
ENSGALG00000004280		13.9765	0.77953	0.481387	1.61934	0.105374	0.740324
ENSGALG00000004282	RCAN3	202.349	-0.101021	0.156492	-0.645534	0.518581	0.915582
ENSGALG00000004285	HNF4A	218.45	0.0687395	0.281485	0.244203	0.807073	0.973004
ENSGALG00000004286	COL13A1	30.8293	0.619413	0.353942	1.75004	0.0801113	0.713413
ENSGALG00000004288	HDAC4	42.395	0.503463	0.283709	1.77458	0.075968	0.704005
ENSGALG00000004290	ANGPTL1	36.7345	-0.0323614	0.437079	-0.0740402	0.940978	0.994474
ENSGALG00000004293		0.661021	-2.8843	1.99866	-1.44312	0.148987	NA
ENSGALG00000004294	CGNL1	4.07183	-0.00633556	1.10925	-0.00571159	0.995443	NA
ENSGALG00000004295	CPD	458.682	0.419946	0.252496	1.66318	0.096276	0.732387
ENSGALG00000004297	DNAH1	1.42297	-1.00147	1.51801	-0.659723	0.509432	NA
ENSGALG00000004300	PTDSS2	38.0823	0.220348	0.336089	0.655625	0.512065	0.914795
ENSGALG00000004302	NDUFA10	1318.81	-0.0654095	0.146363	-0.4469	0.654947	0.944957
ENSGALG00000004304	TCF12	978.251	0.0135927	0.171261	0.0793685	0.93674	0.99447
ENSGALG00000004306	SYT12	13.6011	-0.978906	0.52684	-1.85807	0.0631588	0.689598
ENSGALG00000004309	GDAP1L1	6.37499	-0.143687	0.675369	-0.212753	0.83152	NA
ENSGALG00000004310	TTYH3	78.2204	-0.360176	0.320375	-1.12423	0.260915	0.857684
ENSGALG00000004311		40.6409	0.646414	0.296702	2.17867	0.0293564	0.555382
ENSGALG00000004319	NUDT13	26.4533	-0.948324	0.374716	-2.53078	0.0113809	0.376794
ENSGALG00000004320	FAT2	0.376566	0.698881	3.14714	0.222069	0.82426	NA
ENSGALG00000004321	OSER1	165.814	-0.135958	0.224977	-0.604318	0.545632	0.923097
ENSGALG00000004322		0	NA	NA	NA	NA	NA
ENSGALG00000004323	RASAL2	66.7405	0.119097	0.268072	0.444273	0.656845	0.946129
ENSGALG00000004324	SETD1A	123.07	0.410798	0.205836	1.99575	0.0459611	0.64465
ENSGALG00000004325	P4HA1	428.728	0.381846	0.148748	2.56707	0.0102561	0.362971
ENSGALG00000004326	GOSR1	231.823	0.00952014	0.151778	0.0627241	0.949986	0.994663
ENSGALG00000004328	IGHMBP2	111.44	-0.120598	0.189861	-0.635191	0.525304	0.91768
ENSGALG00000004329		26.898	0.000100666	0.408939	0.000246163	0.999804	0.999846
ENSGALG00000004332	PLA2G12B	43.6508	0.0891408	0.318491	0.279885	0.779566	0.968797
ENSGALG00000004333	ABCA5	35.1342	-0.137355	0.351814	-0.390418	0.696228	0.954174
ENSGALG00000004334	MYLK3	19.4143	0.468146	0.369851	1.26577	0.205596	0.832662
[truncated: 22,358 more rows]

## Sheet: Supp Table 3
Supplementary Table 3: Gene Expression and statistical results of the comparison between H9N2 AIV-infected and noninfected chickens in the cecal tonsils at72 hours post-infection
ID	external_gene_name	baseMean	log2 FoldChange	lfcSE	stat	pvalue	padj
ENSGALG00000001000	HSPA5	6822.49	1.13154	0.204626	5.5298	3.20596e-08	0.000382311
ENSGALG00000007659	HYOU1	1740.72	0.607787	0.140157	4.33648	1.44781e-05	0.0552711
ENSGALG00000033212	HSP90AA1	17703	0.95271	0.220445	4.32175	1.54794e-05	0.0552711
ENSGALG00000043909		60.0262	-5.20615	1.21588	-4.28179	1.85396e-05	0.0552711
ENSGALG00000025881		105.893	-1.56079	0.374318	-4.16968	3.05023e-05	0.072748
ENSGALG00000007114	APOA1	2403.71	1.51856	0.369426	4.11061	3.94623e-05	0.0784313
ENSGALG00000016036	DOP1B	255.474	1.26443	0.31054	4.07171	4.66692e-05	0.0795043
ENSGALG00000033789	HSP90B1	5346.85	0.80758	0.201922	3.99946	6.3487e-05	0.0946354
ENSGALG00000026945	CIDEC	55.4909	3.10199	0.788291	3.93509	8.3167e-05	0.0976406
ENSGALG00000006512	HSPA8	17638.3	0.780763	0.198882	3.92576	8.6456e-05	0.0976406
ENSGALG00000017077	HSPH1	900.006	1.07725	0.275667	3.90779	9.31453e-05	0.0976406
ENSGALG00000036754	CHKA	230.438	0.779258	0.200338	3.88971	0.000100364	0.0976406
ENSGALG00000052763	BTG2	3593.98	-0.663954	0.171463	-3.87229	0.000107816	0.0976406
ENSGALG00000048671		409.034	-1.00447	0.260405	-3.85733	0.000114631	0.0976406
ENSGALG00000000616	ELF3	1818.8	-1.12466	0.297843	-3.77602	0.000159353	0.126686
ENSGALG00000027423	SLC26A1	68.4867	1.44698	0.387663	3.73257	0.000189534	0.141262
ENSGALG00000049288		33.7852	-5.71061	1.53975	-3.7088	0.000208248	0.14608
ENSGALG00000014585		251.701	-1.69963	0.461214	-3.68513	0.000228587	0.151439
ENSGALG00000001109	GTSF1	62.3605	1.45488	0.400445	3.63317	0.000279966	0.175715
ENSGALG00000013874	PEX7	186.782	-0.78235	0.219458	-3.56492	0.00036396	0.217011
ENSGALG00000053916	ABCB1	1655.89	-2.35839	0.673057	-3.50399	0.000458336	0.250066
ENSGALG00000013846	ARFGEF3	65.3377	1.07679	0.308568	3.48964	0.000483663	0.250066
ENSGALG00000006648	SPECC1L	450.077	0.496481	0.14264	3.48066	0.000500181	0.250066
ENSGALG00000007109	APOA4	107.46	5.75429	1.654	3.47901	0.000503277	0.250066
ENSGALG00000003939	KLF2	896.797	-0.556564	0.160615	-3.4652	0.000529835	0.252731
ENSGALG00000040380	RAD51C	80.5389	-1.06876	0.315063	-3.3922	0.000693329	0.312116
ENSGALG00000046782		48.626	-1.70457	0.503271	-3.38698	0.000706678	0.312116
ENSGALG00000007710		45.2851	-1.4495	0.431394	-3.36004	0.000779302	0.331899
ENSGALG00000003457	CNP	1196.74	-0.490876	0.148075	-3.31505	0.000916261	0.358619
ENSGALG00000009433	BAG3	600.836	0.989323	0.298663	3.31251	0.000924635	0.358619
ENSGALG00000008786	NBEAL1	327.778	0.724168	0.218768	3.31021	0.000932258	0.358619
ENSGALG00000036915	SQLE	272.104	-1.24252	0.378071	-3.28648	0.00101447	0.378049
ENSGALG00000008734	PCSK2	67.0999	0.968248	0.295441	3.2773	0.00104805	0.378728
ENSGALG00000005714	PKD1	311.168	0.693567	0.212979	3.2565	0.00112795	0.389001
ENSGALG00000007337	LPP	95.1692	0.990163	0.30472	3.24942	0.00115642	0.389001
ENSGALG00000051027		114.367	-9.21318	2.84919	-3.23362	0.00122234	0.389001
ENSGALG00000014725	PLK2	114.496	0.923254	0.286295	3.22483	0.00126047	0.389001
ENSGALG00000052371		84.4451	4.37887	1.35835	3.22366	0.00126562	0.389001
ENSGALG00000049467		165.952	-1.01837	0.316052	-3.22218	0.0012722	0.389001
ENSGALG00000006609	EPHB1	144.539	0.781243	0.243365	3.21016	0.00132659	0.39549
ENSGALG00000001220	HERPUD1	593.439	0.484877	0.151433	3.20192	0.00136515	0.39706
ENSGALG00000026385	LYPLAL1	59.5578	-1.68697	0.528348	-3.19292	0.00140844	0.399896
ENSGALG00000013709	TIMM21	287.206	-0.560413	0.177795	-3.15201	0.0016215	0.43755
ENSGALG00000009821	NENF	287.483	-0.79697	0.25323	-3.14722	0.00164829	0.43755
ENSGALG00000049916		27.5369	-18.1428	5.77224	-3.1431	0.00167166	0.43755
ENSGALG00000016430	PDHA2	528.67	-0.417913	0.133081	-3.14029	0.00168783	0.43755
ENSGALG00000011961	TNIP3	60.6318	-1.2556	0.402464	-3.11978	0.00180986	0.459204
ENSGALG00000021171		56.2507	1.21314	0.393833	3.08035	0.00206759	0.513666
ENSGALG00000019114	CLDN10	1187.31	0.559083	0.181976	3.07228	0.00212428	0.51698
ENSGALG00000039238	SALL1	136.049	0.626575	0.204355	3.06611	0.00216867	0.517228
ENSGALG00000016964		170.299	-0.860994	0.284645	-3.0248	0.00248798	0.572918
ENSGALG00000034751	TRPA1	65.9854	1.03492	0.342285	3.02355	0.00249826	0.572918
ENSGALG00000031375	CHST7	78.1195	-0.950263	0.31559	-3.01107	0.0026033	0.578162
ENSGALG00000033150	MIDN	595.471	-0.597547	0.198564	-3.00935	0.00261809	0.578162
ENSGALG00000005886	WSCD1	49.9109	0.991056	0.330617	2.99759	0.00272121	0.590008
ENSGALG00000048239		57.61	-1.21795	0.4082	-2.9837	0.00284786	0.598218
ENSGALG00000016502	TP53I3	56.1139	-3.03172	1.01651	-2.98246	0.00285941	0.598218
ENSGALG00000007284	SYP	43.4146	1.06008	0.356589	2.97282	0.00295078	0.606691
ENSGALG00000016042	CHAF1B	115.77	-0.722004	0.243481	-2.96534	0.00302352	0.61111
ENSGALG00000031737		32.6384	1.9863	0.673968	2.94717	0.003207	0.619909
ENSGALG00000011320	TMCC3	381.836	1.04016	0.353154	2.94536	0.00322581	0.619909
ENSGALG00000015004	RIOK3	352.517	0.634687	0.215751	2.94176	0.00326353	0.619909
ENSGALG00000003955	CEP350	251.331	0.732932	0.249575	2.93672	0.00331708	0.619909
ENSGALG00000049938		50.1359	1.62319	0.552898	2.93579	0.00332697	0.619909
ENSGALG00000002201	PPL	174.156	1.234	0.425471	2.90032	0.00372787	0.683921
ENSGALG00000010427	TM4SF4	121.383	0.918536	0.317356	2.89434	0.00379959	0.684109
ENSGALG00000032249	MAX	324.192	-0.503936	0.174329	-2.89072	0.00384363	0.684109
ENSGALG00000027698	COX19	518.463	-0.631131	0.219809	-2.87127	0.00408825	0.716946
ENSGALG00000047202		60.0066	-1.90911	0.666852	-2.86287	0.00419819	0.724636
ENSGALG00000006344	GSTT1	73.1672	-0.975157	0.341546	-2.85513	0.00430193	0.724636
ENSGALG00000034572		69.5493	-0.967697	0.339042	-2.85421	0.00431439	0.724636
ENSGALG00000044874		34.2473	-1.89783	0.667626	-2.84265	0.00447395	0.739228
ENSGALG00000049504		69.2719	1.09531	0.385805	2.83902	0.00452526	0.739228
ENSGALG00000040244	SEPTIN9	3995.62	-0.396433	0.139926	-2.83317	0.00460889	0.742717
ENSGALG00000049903		86.7559	-1.9749	0.699181	-2.82459	0.00473418	0.749699
ENSGALG00000008661	CYR61	241.585	-2.3836	0.845449	-2.81934	0.0048123	0.749699
ENSGALG00000043439	NSMCE2	148.95	-0.774862	0.275429	-2.81329	0.00490367	0.749699
ENSGALG00000000081	IL4I1	70.3333	-1.86199	0.661854	-2.81329	0.00490369	0.749699
ENSGALG00000035563	USP6NL	235.178	0.564806	0.201507	2.80292	0.0050643	0.759092
ENSGALG00000030918	RBM3	1535.17	-0.487495	0.174087	-2.80029	0.0051056	0.759092
ENSGALG00000008094	HSPD1	3216.81	0.392712	0.140399	2.79712	0.0051561	0.759092
ENSGALG00000017046	POSTN	304.59	0.833393	0.298461	2.79231	0.00523339	0.759182
ENSGALG00000000695	MFSD4A	291.528	-0.726067	0.260315	-2.78919	0.00528404	0.759182
ENSGALG00000004416	TTC19	109.196	-0.880779	0.316986	-2.7786	0.00545934	0.762421
ENSGALG00000001965	AARS	1344.5	0.360208	0.129858	2.77386	0.00553963	0.762421
ENSGALG00000039072		302.612	0.699197	0.252319	2.77109	0.00558695	0.762421
ENSGALG00000011164		431.078	0.389357	0.140551	2.77022	0.00560186	0.762421
ENSGALG00000012816	SLC22A23	121.032	0.688772	0.249103	2.76501	0.00569217	0.762421
ENSGALG00000001253	RC3H2	185.82	0.500703	0.181402	2.76018	0.005777	0.762421
ENSGALG00000038952	MTFP1	76.6699	-1.96565	0.713721	-2.75408	0.0058857	0.762421
ENSGALG00000009262	FGB	162.687	-1.14484	0.415885	-2.75278	0.00590919	0.762421
ENSGALG00000001962	PTBP1	2505.95	0.440368	0.160077	2.75099	0.00594162	0.762421
ENSGALG00000052300		148.22	-0.764004	0.277744	-2.75075	0.00594592	0.762421
ENSGALG00000001370	ADAMTS8	86.3968	0.779063	0.283768	2.74543	0.00604325	0.763323
ENSGALG00000006300	LDHA	3364.57	0.370269	0.134968	2.74338	0.00608098	0.763323
ENSGALG00000053509	DDX11	83.5641	-0.77918	0.284998	-2.73398	0.00625732	0.770728
ENSGALG00000010316		39.7115	1.12159	0.410486	2.73235	0.00628837	0.770728
ENSGALG00000005505	PIK3CB	676.145	-0.406018	0.148726	-2.72998	0.00633386	0.770728
ENSGALG00000047182	ACHE	140.628	1.04779	0.385489	2.71808	0.00656621	0.788238
ENSGALG00000040873	MRPL3	288.987	-0.555852	0.20477	-2.71451	0.00663729	0.788238
ENSGALG00000013583	FAM114A1	301.381	-0.564636	0.208154	-2.71259	0.00667606	0.788238
ENSGALG00000041778		51.0142	-1.48898	0.552441	-2.69527	0.00703321	0.799717
ENSGALG00000026607		88.9744	-1.48992	0.552974	-2.69438	0.007052	0.799717
ENSGALG00000019622	TRIM71	40.5668	1.24178	0.461149	2.69281	0.00708532	0.799717
ENSGALG00000004974	PPARG	144.686	0.936151	0.347876	2.69105	0.00712283	0.799717
ENSGALG00000009222	FNDC3B	170.273	0.712218	0.265042	2.68719	0.00720556	0.799717
ENSGALG00000006346	CXCL14	342.04	-0.770151	0.286792	-2.6854	0.0072444	0.799717
ENSGALG00000011426	RNASET2	755.64	-0.494238	0.184153	-2.68384	0.00727817	0.799717
ENSGALG00000009239	TLR2B	146.62	-0.686915	0.256083	-2.68239	0.00730979	0.799717
ENSGALG00000016724	RGN	113.979	-0.706162	0.263599	-2.67892	0.00738596	0.800705
ENSGALG00000015388	PRDM1	84.6722	0.719388	0.269892	2.66547	0.00768809	0.82258
ENSGALG00000013548	GZMA	464.027	1.10956	0.416684	2.66282	0.00774887	0.82258
ENSGALG00000033320		924.559	-1.80798	0.679476	-2.66084	0.00779468	0.82258
ENSGALG00000008425	MAP1A	132.105	0.814398	0.307205	2.651	0.00802547	0.830245
ENSGALG00000040368	CALR	8691.57	0.385916	0.1458	2.64688	0.00812376	0.830245
ENSGALG00000039145	CA8	83.5277	-0.932345	0.352991	-2.64127	0.00825954	0.830245
ENSGALG00000015635	HTT	288.234	0.560342	0.212154	2.64121	0.00826103	0.830245
ENSGALG00000048539	BHLHE41	130.513	-0.754934	0.285907	-2.64049	0.00827867	0.830245
ENSGALG00000034716	HEY2	42.9147	-1.3531	0.512791	-2.6387	0.00832238	0.830245
ENSGALG00000047662	NR1D1	72.8649	-1.14308	0.433498	-2.63688	0.00836724	0.830245
ENSGALG00000004745	NATD1	563.486	-0.533468	0.202487	-2.63457	0.00842429	0.830245
ENSGALG00000052296	MEX3D	110.088	-0.598418	0.22787	-2.62614	0.00863593	0.833309
ENSGALG00000015181	GAREM1	62.9061	1.01706	0.387953	2.6216	0.00875169	0.833309
ENSGALG00000041034	MIA3	644.261	0.569426	0.217233	2.62126	0.00876045	0.833309
ENSGALG00000041996		46.2337	-1.38552	0.529339	-2.61745	0.00885897	0.833309
ENSGALG00000035911	CBX4	317.248	-0.476761	0.182331	-2.61481	0.00892768	0.833309
ENSGALG00000009714	CBR4	136.369	-0.612896	0.234497	-2.61366	0.00895782	0.833309
ENSGALG00000029308	PNPLA3	75.0709	-0.789798	0.302581	-2.6102	0.00904891	0.833309
ENSGALG00000016761	LYG2	17.8326	-4.20862	1.61444	-2.60686	0.00913762	0.833309
ENSGALG00000012956	TMTC1	71.8592	0.838644	0.321719	2.60676	0.00914024	0.833309
ENSGALG00000002056	TANGO2	162.439	-0.524368	0.201517	-2.60211	0.0092653	0.833309
ENSGALG00000012613	FBP1	313.734	-0.736185	0.283289	-2.59871	0.00935759	0.833309
ENSGALG00000012050	TNRC6B	266.427	0.571771	0.220149	2.5972	0.00939878	0.833309
ENSGALG00000051467		33.8031	-1.6277	0.627027	-2.5959	0.00943425	0.833309
ENSGALG00000055087		30.3257	-2.23539	0.861207	-2.59565	0.00944121	0.833309
ENSGALG00000008653	MGA	347.644	0.438602	0.169123	2.59339	0.00950357	0.833309
ENSGALG00000032386	DCLK2	45.0411	0.998587	0.387215	2.5789	0.00991167	0.854094
ENSGALG00000013022	CACNA1C	89.379	1.0824	0.420787	2.57233	0.0101017	0.854094
ENSGALG00000001149	ADGRG5	146.107	-0.950423	0.369605	-2.57145	0.0101272	0.854094
ENSGALG00000023120	SULT1B1	209.197	-0.705291	0.274398	-2.57033	0.0101603	0.854094
ENSGALG00000000311	DOCK5	363.128	0.619052	0.240946	2.56926	0.0101917	0.854094
ENSGALG00000012355	DARS	819.922	-0.364289	0.141986	-2.56567	0.0102977	0.854094
ENSGALG00000035952	KIAA1143	167.479	-0.64392	0.251116	-2.56424	0.0103403	0.854094
ENSGALG00000006976		141.389	-0.729119	0.284697	-2.56103	0.0104361	0.854094
ENSGALG00000004806	EDEM3	468.639	0.521271	0.203621	2.56	0.0104672	0.854094
ENSGALG00000047498	HNRNPUL1	455.823	-0.771118	0.301288	-2.55941	0.0104851	0.854094
ENSGALG00000007247	TGFB1I1	1169.15	0.420139	0.164372	2.55602	0.0105877	0.854094
ENSGALG00000015299	TFG	755.071	0.338132	0.132311	2.55558	0.010601	0.854094
ENSGALG00000011990	USP53	87.777	0.657808	0.257807	2.55155	0.0107244	0.854094
ENSGALG00000053398	TMEM80	62.8364	-0.928214	0.364998	-2.54306	0.0109885	0.854094
ENSGALG00000007593	JAKMIP2	42.8971	0.86375	0.340059	2.54	0.0110853	0.854094
ENSGALG00000048205		412.375	-1.08579	0.427715	-2.53858	0.0111302	0.854094
ENSGALG00000008569	CHP1	1364.77	0.423195	0.166951	2.53484	0.0112499	0.854094
ENSGALG00000005079	VCL	705.625	0.743093	0.293554	2.53137	0.0113618	0.854094
ENSGALG00000037737		122.249	-1.14641	0.453625	-2.52722	0.0114969	0.854094
ENSGALG00000010625	SRD5A2	79.6714	-0.995214	0.39394	-2.52631	0.0115267	0.854094
ENSGALG00000007914	DNAJC1	455.01	-0.382399	0.151412	-2.52555	0.0115518	0.854094
ENSGALG00000012290	SOX10	32.7069	1.13173	0.448275	2.52464	0.0115817	0.854094
ENSGALG00000015624	VCAN	97.4147	1.01056	0.400428	2.52371	0.0116125	0.854094
ENSGALG00000010463	AHSA1	1098.35	0.431835	0.171144	2.52323	0.0116283	0.854094
ENSGALG00000016755		183.596	0.639482	0.253485	2.52275	0.011644	0.854094
ENSGALG00000049660		17.4634	-2.89685	1.14912	-2.52092	0.0117049	0.854094
ENSGALG00000053601	LPXN	526.175	-0.591818	0.234792	-2.52061	0.0117152	0.854094
ENSGALG00000015271		817.38	0.69996	0.277797	2.51968	0.011746	0.854094
ENSGALG00000002015	SNCG	26.3757	1.55329	0.618827	2.51005	0.0120713	0.866147
ENSGALG00000042201	TP53BP1	275.343	0.391874	0.156166	2.50935	0.0120953	0.866147
ENSGALG00000001662	ATP10B	275.234	0.902504	0.359961	2.50723	0.0121682	0.866147
ENSGALG00000002678		156.369	0.879893	0.35112	2.50596	0.0122118	0.866147
ENSGALG00000010647	ECHDC2	313.264	-0.541269	0.216485	-2.50026	0.0124102	0.866147
ENSGALG00000015675		97.4491	0.53351	0.213831	2.49501	0.0125954	0.866147
ENSGALG00000032685	HECTD4	496.95	0.649696	0.260646	2.49264	0.0126799	0.866147
ENSGALG00000027587		47.0071	-1.09091	0.437712	-2.49231	0.0126914	0.866147
ENSGALG00000019489	CHST9	36.6545	-1.28551	0.516276	-2.48996	0.0127757	0.866147
ENSGALG00000009032	PIF1	23.9287	-1.81035	0.727754	-2.48758	0.0128616	0.866147
ENSGALG00000007959	SLC26A3	2114.21	0.663151	0.266909	2.48456	0.0129713	0.866147
ENSGALG00000054723	AMOTL2	130.156	-0.743452	0.299336	-2.48367	0.0130038	0.866147
ENSGALG00000000712	RAB29	469.085	-0.518095	0.208718	-2.48227	0.0130548	0.866147
ENSGALG00000048273		561.902	2.00176	0.806595	2.48174	0.0130744	0.866147
ENSGALG00000009350	SFXN4	154.144	-0.881307	0.355294	-2.4805	0.0131199	0.866147
ENSGALG00000050656		66.1637	-1.18505	0.478322	-2.47752	0.0132299	0.866147
ENSGALG00000011419	DUSP4	73.5492	-0.945342	0.381622	-2.47717	0.0132428	0.866147
ENSGALG00000054505		158.161	-0.708643	0.286275	-2.47539	0.0133091	0.866147
ENSGALG00000043725		175.985	0.630991	0.254955	2.47491	0.013327	0.866147
ENSGALG00000002759	PEAK1	246.487	0.714381	0.289106	2.471	0.0134737	0.866147
ENSGALG00000052063	CEBPZOS	98.3997	-1.04195	0.421799	-2.47025	0.0135019	0.866147
ENSGALG00000041750	ADAMTS9	184.053	0.790513	0.32018	2.46896	0.0135505	0.866147
ENSGALG00000006728	SLC5A1	2502.12	0.906191	0.367158	2.46812	0.0135823	0.866147
ENSGALG00000024041	FAHD1	263.304	-0.591209	0.240013	-2.46323	0.013769	0.872454
ENSGALG00000031167		32.5764	-1.06753	0.433655	-2.46171	0.0138276	0.872454
ENSGALG00000026790	DMRT2	42.8122	-1.29638	0.52713	-2.45933	0.0139199	0.873574
ENSGALG00000034965	DIP2B	603.706	0.410522	0.167094	2.45684	0.0140167	0.873574
ENSGALG00000013205	ETNK1	287.538	0.617749	0.251568	2.4556	0.0140651	0.873574
ENSGALG00000042599	TMEM64	478.135	-0.431242	0.175814	-2.45282	0.0141739	0.875773
ENSGALG00000003526	TUBGCP2	314.219	-0.486687	0.199086	-2.4446	0.0145012	0.891373
ENSGALG00000002708	LINGO1	81.2635	0.72723	0.298406	2.43705	0.0148077	0.905548
ENSGALG00000004038	ADAL	102.331	-0.600321	0.247093	-2.42954	0.015118	0.919807
ENSGALG00000005708	HNF4beta	246.199	0.755788	0.311392	2.42713	0.015219	0.921251
ENSGALG00000009476	CDK6	766.695	0.450446	0.186609	2.41385	0.0157848	0.936523
ENSGALG00000010875	ITGB8	124.058	0.620806	0.257315	2.41263	0.0158379	0.936523
ENSGALG00000015721	SVEP1	126.95	1.12951	0.468718	2.40979	0.0159617	0.936523
ENSGALG00000011900	NAGA	605.956	-0.394399	0.163748	-2.40857	0.016015	0.936523
ENSGALG00000010129	PLK3	222.007	-0.754435	0.313337	-2.40775	0.0160513	0.936523
ENSGALG00000013409		65.3153	-1.04725	0.434999	-2.40748	0.0160633	0.936523
ENSGALG00000041346	CXCL12	231.305	-0.691552	0.287615	-2.40443	0.0161976	0.936523
ENSGALG00000036005	TIAM2	189.969	0.604546	0.251582	2.40298	0.016262	0.936523
ENSGALG00000051199		26.6969	-1.35764	0.565454	-2.40098	0.0163513	0.936523
ENSGALG00000050630		33.5035	1.72595	0.719245	2.39967	0.0164097	0.936523
ENSGALG00000030022	FANCL	169.905	-0.530038	0.220998	-2.39838	0.0164677	0.936523
ENSGALG00000001546	ZZEF1	758.192	0.672773	0.280565	2.39792	0.0164885	0.936523
ENSGALG00000008956	CCDC186	169.737	0.557488	0.232841	2.39429	0.0166527	0.936523
ENSGALG00000013026	HDHD5	63.5247	0.704204	0.294662	2.38987	0.0168542	0.936523
ENSGALG00000049883		21.1808	-1.74117	0.728829	-2.389	0.0168943	0.936523
ENSGALG00000013039	BID	487.245	-0.562995	0.23583	-2.38729	0.0169732	0.936523
ENSGALG00000008308	BHLHE40	1175.72	-0.478824	0.200588	-2.38711	0.0169816	0.936523
ENSGALG00000044940	GCNT3	79.4396	-1.7174	0.720716	-2.38291	0.0171766	0.936523
ENSGALG00000012378	KATNA1	151.655	-0.698571	0.293386	-2.38106	0.0172627	0.936523
ENSGALG00000009700	PDK4	288.121	1.05536	0.443336	2.38049	0.0172897	0.936523
ENSGALG00000041989	RRN3	263.173	0.477773	0.200753	2.3799	0.0173172	0.936523
ENSGALG00000034326	TMEM158	152.846	0.750501	0.315513	2.37867	0.0173752	0.936523
ENSGALG00000011872		93.3965	-0.718601	0.302275	-2.37731	0.0174396	0.936523
ENSGALG00000015733	MDN1	407.224	0.751752	0.316899	2.37222	0.0176817	0.936523
ENSGALG00000002595	GPX4	597.889	0.7559	0.318834	2.37083	0.0177484	0.936523
ENSGALG00000001325	CYP1A1	25.1415	1.53549	0.649466	2.36424	0.0180671	0.936523
ENSGALG00000051280	DNAJB1	590.659	0.593059	0.250855	2.36415	0.0180716	0.936523
ENSGALG00000043370	TAF6L	163.673	-0.699425	0.296094	-2.36217	0.0181683	0.936523
ENSGALG00000014824	PTGER4	99.1732	0.572468	0.242351	2.36214	0.0181696	0.936523
ENSGALG00000002519	SLC25A33	57.2892	-0.819349	0.346886	-2.36201	0.018176	0.936523
ENSGALG00000035317	ID3	638.633	-0.916165	0.3884	-2.35882	0.0183334	0.936523
ENSGALG00000051548		60.9686	-0.996217	0.422414	-2.35839	0.0183542	0.936523
ENSGALG00000010581	SEL1L	299.088	0.557909	0.236645	2.35757	0.0183948	0.936523
ENSGALG00000013733	GTF2H5	574.35	-0.578284	0.245379	-2.3567	0.0184382	0.936523
ENSGALG00000046879		31.5099	-1.31877	0.559928	-2.35525	0.0185104	0.936523
ENSGALG00000023172		236.425	-0.996027	0.423142	-2.35388	0.0185785	0.936523
ENSGALG00000016447	PDIA6	2563.83	0.34461	0.146516	2.35202	0.0186716	0.936523
ENSGALG00000016735	TUBGCP5	162.33	-0.521777	0.221865	-2.35177	0.0186841	0.936523
ENSGALG00000007636	PCK1	101.28	1.01481	0.432641	2.34563	0.0189951	0.936523
ENSGALG00000054999		93.2886	0.880215	0.375266	2.34557	0.0189978	0.936523
ENSGALG00000010185	HSPA4L	955.401	0.650833	0.277664	2.34396	0.0190801	0.936523
ENSGALG00000015889	PHIP	276.356	0.480101	0.204988	2.34209	0.0191759	0.936523
ENSGALG00000029502	CLIC2	2185.06	-0.395565	0.16895	-2.34131	0.019216	0.936523
ENSGALG00000003549	MTG1	232.005	-1.04214	0.445215	-2.34075	0.0192449	0.936523
ENSGALG00000002363	HSPA9	1960.99	0.43491	0.185802	2.34072	0.0192468	0.936523
ENSGALG00000001939	HIPK1	690.05	0.369819	0.158151	2.3384	0.0193666	0.936523
ENSGALG00000054709		32.4986	-6.44915	2.75934	-2.3372	0.0194286	0.936523
ENSGALG00000006992	MMP9	211.587	-1.01287	0.433389	-2.33709	0.0194347	0.936523
ENSGALG00000008036	TMEM209	149.564	0.527423	0.22577	2.33611	0.0194855	0.936523
ENSGALG00000042963		20.7963	2.11418	0.905503	2.33481	0.0195533	0.936523
ENSGALG00000011986	FABP2	580.446	0.890542	0.381609	2.33365	0.0196139	0.936523
ENSGALG00000017025	CKAP2	194.104	-0.655116	0.280789	-2.33313	0.0196416	0.936523
ENSGALG00000011455	CL2	34.2636	-1.50271	0.644189	-2.33271	0.0196635	0.936523
ENSGALG00000012130	DNAJC24	80.0674	-0.962927	0.412962	-2.33176	0.0197134	0.936523
ENSGALG00000055035		19.8935	1.05867	0.454507	2.32926	0.0198451	0.936523
ENSGALG00000003569	TMEM130	23.2096	-1.57107	0.674624	-2.32881	0.0198692	0.936523
ENSGALG00000003434	C17orf75	179.202	-0.717057	0.308176	-2.32677	0.0199772	0.937908
ENSGALG00000038957	NAE1	251.656	0.38118	0.16404	2.3237	0.0201418	0.941924
ENSGALG00000004532	ZNF507	48.7962	0.872365	0.375771	2.32153	0.020258	0.942734
ENSGALG00000026590	KLF13	240.085	0.438828	0.189114	2.32044	0.0203172	0.942734
ENSGALG00000016050	TTC3	369.875	0.432516	0.18743	2.30762	0.0210205	0.971588
ENSGALG00000037160		156.229	-0.640823	0.278088	-2.30439	0.0212007	0.976133
ENSGALG00000001802	JMJD6	770.735	0.485332	0.211303	2.29686	0.0216269	0.984687
ENSGALG00000031597	HBAD	142.217	-1.40015	0.609626	-2.29674	0.0216335	0.984687
ENSGALG00000031424	SDC2	699.253	0.434126	0.189163	2.29498	0.0217341	0.984687
ENSGALG00000016689	ASMTL	136.265	-0.620804	0.270542	-2.29467	0.0217522	0.984687
ENSGALG00000035845	JPH1	77.561	0.598471	0.261025	2.29277	0.021861	0.984687
ENSGALG00000001791		93.9073	-0.844992	0.368729	-2.29164	0.0219267	0.984687
ENSGALG00000038748	RSRP1	2446.95	0.430145	0.187776	2.29074	0.0219786	0.984687
ENSGALG00000027777	CNN2	1089.35	-0.594554	0.259786	-2.28863	0.0221011	0.984687
ENSGALG00000034661	ID1	218.845	-0.683064	0.298524	-2.28814	0.0221296	0.984687
ENSGALG00000048241		28.6521	-1.42423	0.623492	-2.28428	0.0223553	0.986603
ENSGALG00000007151	BRWD3	322.093	0.372919	0.163373	2.28263	0.0224523	0.986603
ENSGALG00000046326	IL1R2	188.246	-0.923421	0.404637	-2.2821	0.0224835	0.986603
ENSGALG00000009511		2353.54	1.06849	0.468494	2.28068	0.0225673	0.986603
ENSGALG00000016828	GRTP1	386.03	-0.755575	0.331655	-2.2782	0.0227148	0.986603
ENSGALG00000038032	DUT	380.514	-0.658371	0.289101	-2.27731	0.0227679	0.986603
ENSGALG00000001161	FLI1	790.783	-0.459215	0.201771	-2.27593	0.0228504	0.986603
ENSGALG00000014754		231.727	-0.816541	0.358812	-2.27568	0.0228651	0.986603
ENSGALG00000051069		59.8496	-0.718603	0.316071	-2.27355	0.0229932	0.986603
ENSGALG00000043493	IGFBP1	55.9944	0.863395	0.379917	2.27259	0.023051	0.986603
ENSGALG00000045658	ABHD14A	49.5333	-1.36796	0.603009	-2.26855	0.0232955	0.986603
ENSGALG00000007759	TMEFF2	102.375	0.622687	0.274797	2.26599	0.023452	0.986603
ENSGALG00000049379		66.9563	0.945664	0.417481	2.26517	0.0235024	0.986603
ENSGALG00000031794		221.434	-0.912073	0.402739	-2.26468	0.0235325	0.986603
ENSGALG00000002723	ANKS1A	109.779	0.476002	0.210271	2.26376	0.0235891	0.986603
ENSGALG00000021353		21.1361	-2.42865	1.0736	-2.26217	0.0236871	0.986603
ENSGALG00000005805	PLCD1	744.023	0.475667	0.210389	2.26089	0.0237658	0.986603
ENSGALG00000052552		48.4923	-1.01078	0.447195	-2.26026	0.0238053	0.986603
ENSGALG00000007047	GAL	35.6738	1.13452	0.501969	2.26014	0.0238128	0.986603
ENSGALG00000013265	GYS2	35.5259	-1.35736	0.60063	-2.2599	0.0238274	0.986603
ENSGALG00000006602	SYT8	23.836	-2.23667	0.991842	-2.25506	0.0241293	0.995649
ENSGALG00000009293	CHN1	146.581	0.497106	0.220593	2.2535	0.0242277	0.996259
ENSGALG00000010580	STRN	185.527	0.593355	0.263639	2.25064	0.0244084	0.999573
ENSGALG00000035461	CHORDC1	211.604	0.574153	0.255328	2.24869	0.0245325	0.999573
ENSGALG00000032687	PHLDA2	480.676	-0.579774	0.257925	-2.24784	0.0245865	0.999573
ENSGALG00000015762	LYRM2	77.6776	-0.943557	0.420402	-2.24442	0.0248054	0.999573
ENSGALG00000043208	TRAFD1	289.271	-0.476768	0.212827	-2.24017	0.0250802	0.999573
ENSGALG00000029533	LRP5	354.1	0.435276	0.194358	2.23956	0.0251192	0.999573
ENSGALG00000002389		357.713	0.591865	0.264482	2.23783	0.0252322	0.999573
ENSGALG00000016847	CARS2	150.599	-0.453687	0.203443	-2.23004	0.0257446	0.999573
ENSGALG00000014750		93.6438	-0.801903	0.360103	-2.22687	0.0259559	0.999573
ENSGALG00000020160	ADH6	190.682	-4.85621	2.18229	-2.22528	0.0260624	0.999573
ENSGALG00000040882	HSPA4	1123.78	0.299349	0.13456	2.22465	0.0261048	0.999573
ENSGALG00000013041	CCT5	1638.99	0.284116	0.127966	2.22024	0.0264023	0.999573
ENSGALG00000000843	DOT1L	363.996	0.430906	0.194183	2.21907	0.0264823	0.999573
ENSGALG00000002431		837.78	0.798608	0.360336	2.21629	0.0266716	0.999573
ENSGALG00000011214	SERPINH1	1949.44	0.573228	0.258957	2.2136	0.0268562	0.999573
ENSGALG00000029244	SMAP2	1538.5	-0.380699	0.172033	-2.21294	0.0269016	0.999573
ENSGALG00000039724	RHOF	430.929	-0.490982	0.2219	-2.21263	0.026923	0.999573
ENSGALG00000019795		278.287	-0.574973	0.25995	-2.21186	0.0269763	0.999573
ENSGALG00000027492	TEDC1	78.9707	-0.792394	0.358419	-2.21081	0.0270492	0.999573
ENSGALG00000022909	PTPN3	82.4174	0.544965	0.246709	2.20894	0.0271791	0.999573
ENSGALG00000006147	NUCB2	2131.24	0.298755	0.135342	2.2074	0.0272858	0.999573
ENSGALG00000008765	C1D	206.313	-0.668111	0.302706	-2.20712	0.0273054	0.999573
ENSGALG00000001800	DUS3L	151.218	-0.550851	0.249794	-2.20522	0.0274387	0.999573
ENSGALG00000005619	F3	98.9237	0.752584	0.341347	2.20475	0.0274717	0.999573
ENSGALG00000035282	IGF2	45.1244	0.731968	0.332009	2.20466	0.0274777	0.999573
ENSGALG00000036955	NEDD8	41.9367	-1.48899	0.67618	-2.20207	0.0276607	0.999573
ENSGALG00000004628	CTNS	373.478	-0.394294	0.179445	-2.1973	0.0279991	0.999573
ENSGALG00000047730		58.1465	-6.25779	2.84884	-2.19661	0.0280486	0.999573
ENSGALG00000004341		125.664	-0.753238	0.343179	-2.19488	0.028172	0.999573
ENSGALG00000032530	SASH3	440.89	-0.632648	0.28824	-2.19487	0.0281733	0.999573
ENSGALG00000042210	RABEPK	284.066	-0.705943	0.321818	-2.19361	0.0282636	0.999573
ENSGALG00000035718	DOK1	385.064	-0.643378	0.29333	-2.19336	0.0282813	0.999573
ENSGALG00000003068	EZH1	263.448	0.422158	0.192872	2.1888	0.0286114	0.999573
ENSGALG00000042482	RAB5B	491.439	-0.410625	0.187817	-2.18631	0.0287932	0.999573
ENSGALG00000016098	EXOC6B	55.0114	0.686758	0.31447	2.18386	0.0289727	0.999573
ENSGALG00000031560	USF3	130.807	0.601573	0.275511	2.18348	0.0290007	0.999573
ENSGALG00000011655	IQCB1	110.867	-0.663559	0.304046	-2.18243	0.029078	0.999573
ENSGALG00000009982	ZNF827	85.1117	0.571878	0.262043	2.18238	0.0290811	0.999573
ENSGALG00000004079	ENOX2	373.075	0.392597	0.180018	2.18088	0.0291921	0.999573
ENSGALG00000005156		27.2318	-1.24456	0.570789	-2.18043	0.0292258	0.999573
ENSGALG00000048759		312.193	-0.42881	0.196689	-2.18014	0.0292472	0.999573
ENSGALG00000030542	SEMA6D	112.957	0.661238	0.303349	2.1798	0.0292725	0.999573
ENSGALG00000037611		276.104	0.54876	0.251779	2.17953	0.029292	0.999573
ENSGALG00000014712	SLC38A9	49.4551	-0.929631	0.42701	-2.17707	0.0294751	0.999573
ENSGALG00000007443	TMLHE	460.77	0.387465	0.178058	2.17605	0.0295514	0.999573
ENSGALG00000016707	CLIC5	137.282	0.734117	0.337432	2.1756	0.0295853	0.999573
ENSGALG00000015901	SENP6	322.549	0.451011	0.207306	2.17559	0.0295863	0.999573
ENSGALG00000007470	POLR1D	44.5286	-1.18701	0.545777	-2.1749	0.0296376	0.999573
ENSGALG00000007510	CETN1	167.022	-0.550146	0.252982	-2.17464	0.0296568	0.999573
ENSGALG00000016485	RHOB	1133	-0.564151	0.25998	-2.16998	0.0300085	0.999573
ENSGALG00000008153		33.8293	-1.07429	0.495074	-2.16996	0.0300098	0.999573
ENSGALG00000039536	C2H8ORF22	20.6344	1.34825	0.621413	2.16965	0.0300336	0.999573
ENSGALG00000053299	KCNC3	299.83	0.485374	0.223916	2.16767	0.0301841	0.999573
ENSGALG00000033660	PRDM10	185.28	0.423866	0.195583	2.16719	0.0302205	0.999573
ENSGALG00000002284	TRAPPC3	429.448	-0.491892	0.227194	-2.16507	0.0303821	0.999573
ENSGALG00000039391	ZC3H12B	38.8376	0.725745	0.335543	2.1629	0.030549	0.999573
ENSGALG00000026736	OGN	265.247	0.858872	0.397151	2.16258	0.0305733	0.999573
ENSGALG00000029930		29.9958	-1.13529	0.525439	-2.16064	0.0307229	0.999573
ENSGALG00000041299	E2F8	173.154	-0.46682	0.216078	-2.16043	0.0307397	0.999573
ENSGALG00000010798	DHCR24	294.703	-0.639788	0.296323	-2.15909	0.0308433	0.999573
ENSGALG00000012988	B4GALNT3	30.4873	1.19523	0.554006	2.15744	0.0309718	0.999573
ENSGALG00000047536		211.124	-0.813739	0.377437	-2.15596	0.0310867	0.999573
ENSGALG00000035057	SLC35B1	846.624	0.507644	0.235609	2.1546	0.0311933	0.999573
ENSGALG00000012187	MGAT5	443.256	0.445442	0.206837	2.15359	0.0312724	0.999573
ENSGALG00000014652	KIAA0907	414.192	0.417031	0.193704	2.15293	0.0313243	0.999573
ENSGALG00000008053	PRDM11	125.955	0.592338	0.275349	2.15122	0.0314585	0.999573
ENSGALG00000006689	ABHD2	325.138	0.347634	0.16189	2.14735	0.0317656	0.999573
ENSGALG00000035803	THRSP	18.9211	2.58257	1.20272	2.14727	0.031772	0.999573
ENSGALG00000039982	IRF5	252.791	-0.615975	0.287116	-2.14538	0.0319222	0.999573
ENSGALG00000014855	GHR	80.9087	-0.736487	0.343335	-2.1451	0.0319449	0.999573
ENSGALG00000008725	KIF16B	222.573	0.457569	0.213338	2.14481	0.0319679	0.999573
ENSGALG00000007928	MLLT10	226.431	0.447637	0.208865	2.14319	0.032098	0.999573
ENSGALG00000032984	MEX3B	101.496	-0.63712	0.297432	-2.14207	0.0321877	0.999573
ENSGALG00000004496	TNIP1	2995.35	-0.323945	0.151314	-2.14088	0.0322836	0.999573
ENSGALG00000031958	NABP2	113.011	-0.634747	0.296657	-2.13966	0.0323819	0.999573
ENSGALG00000014410	CSTB	320.799	-0.482392	0.225686	-2.13745	0.0325612	0.999573
ENSGALG00000047270		19.9911	-1.65742	0.775695	-2.13669	0.0326229	0.999573
ENSGALG00000009977	SMAD1	510.459	0.719219	0.336703	2.13607	0.0326741	0.999573
ENSGALG00000014668	MCTP1	28.8801	0.781757	0.366064	2.13557	0.0327141	0.999573
ENSGALG00000006140		174.959	-0.539041	0.252522	-2.13463	0.0327909	0.999573
ENSGALG00000037326	MAP3K9	42.9181	0.654911	0.306804	2.13462	0.0327918	0.999573
ENSGALG00000040189	RIPK4	219.149	0.705355	0.330473	2.13438	0.0328118	0.999573
ENSGALG00000004640	MAD2L2	172.855	-0.556043	0.260522	-2.13434	0.0328151	0.999573
ENSGALG00000003003	CCL20	158.322	-0.573109	0.268604	-2.13366	0.032871	0.999573
ENSGALG00000044851		28.7636	-1.08775	0.510356	-2.13136	0.0330593	0.999573
ENSGALG00000006947	BDH1A	2123.56	0.42618	0.200062	2.13024	0.0331515	0.999573
ENSGALG00000019284		2091.67	0.479171	0.225342	2.12642	0.0334687	0.999573
ENSGALG00000008206	TESC	67.0583	-1.20779	0.568117	-2.12595	0.0335075	0.999573
ENSGALG00000044716	KIAA1109	835.259	0.578708	0.272256	2.1256	0.0335367	0.999573
ENSGALG00000037727	OSGEPL1	87.9339	-0.645318	0.303693	-2.1249	0.0335947	0.999573
ENSGALG00000008852	DNAJC19	172.819	-0.481316	0.226555	-2.1245	0.0336287	0.999573
ENSGALG00000016801	UXS1	202.962	-0.402956	0.1901	-2.1197	0.034031	0.999573
ENSGALG00000016710	CYP39A1	41.5808	0.791291	0.373638	2.1178	0.0341921	0.999573
ENSGALG00000016191	PKNOX1	81.8233	0.646771	0.305403	2.11776	0.0341954	0.999573
ENSGALG00000003172	SLC16A9	977.058	-0.718034	0.339167	-2.11705	0.0342554	0.999573
ENSGALG00000008797	WASL	741.194	0.386361	0.182747	2.11419	0.0344994	0.999573
ENSGALG00000030563		172.661	0.798115	0.377595	2.11368	0.0345428	0.999573
ENSGALG00000012938	AMN1	69.1936	-0.764775	0.361964	-2.11285	0.0346138	0.999573
ENSGALG00000043006	PDIA4	1876.27	0.358569	0.169808	2.11162	0.0347193	0.999573
ENSGALG00000000102	UBE2T	54.5406	-1.009	0.479029	-2.10634	0.035175	0.999573
ENSGALG00000005425	OGT	1543.85	0.444004	0.210915	2.10513	0.03528	0.999573
ENSGALG00000014126		114.25	-0.516342	0.245595	-2.10242	0.0355168	0.999573
ENSGALG00000050615	CKAP2L	585.825	-0.524365	0.249518	-2.10151	0.0355962	0.999573
ENSGALG00000008386	KIZ	46.7512	-0.889757	0.423665	-2.10014	0.0357164	0.999573
ENSGALG00000008875	PLCB1	66.5933	0.598449	0.284984	2.09994	0.0357344	0.999573
ENSGALG00000001805		65.3004	0.882896	0.420441	2.09993	0.0357352	0.999573
ENSGALG00000038421	RWDD3	153.189	-0.680272	0.32419	-2.09837	0.0358721	0.999573
ENSGALG00000052199		189.144	-0.918114	0.437547	-2.09832	0.0358766	0.999573
ENSGALG00000041834	AEBP1	456.315	0.509358	0.242809	2.09777	0.0359253	0.999573
ENSGALG00000037856	CHL1	45.3096	0.943635	0.449969	2.09711	0.0359837	0.999573
ENSGALG00000036566		506.906	0.569057	0.271672	2.09465	0.0362024	0.999573
ENSGALG00000037332	IGFBP7	3669.66	-0.502673	0.240188	-2.09283	0.0363642	0.999573
ENSGALG00000002143	ANKLE2	262.347	0.437352	0.209196	2.09063	0.0365611	0.999573
ENSGALG00000002145	CAMSAP2	206.828	0.414499	0.198313	2.09012	0.0366067	0.999573
ENSGALG00000031440	PTPRU	627.999	0.635691	0.304268	2.08925	0.0366856	0.999573
ENSGALG00000011024	CACHD1	170.974	0.665456	0.318948	2.08641	0.0369417	0.999573
ENSGALG00000002971		376.011	0.429814	0.206245	2.084	0.0371602	0.999573
ENSGALG00000004325	P4HA1	694.449	0.312852	0.150163	2.08342	0.0372129	0.999573
ENSGALG00000033790	MAN2A2	276.752	0.444553	0.213501	2.08221	0.0373234	0.999573
ENSGALG00000007646		448.207	0.665798	0.31997	2.08081	0.0374509	0.999573
ENSGALG00000016912	EDNRB	309.553	0.483414	0.232642	2.07793	0.0377162	0.999573
ENSGALG00000016543	NHS	87.2116	0.600511	0.289061	2.07745	0.0377599	0.999573
ENSGALG00000033077	TRMT1L	173.853	0.423221	0.203786	2.07679	0.0378212	0.999573
ENSGALG00000032181	LRP4	222.439	0.700646	0.337562	2.07561	0.0379303	0.999573
ENSGALG00000010537	CDKN2C	21.6632	-1.32838	0.640147	-2.07512	0.0379756	0.999573
ENSGALG00000053513		257.349	-0.678133	0.327232	-2.07233	0.0382346	0.999573
ENSGALG00000016727	JADE3	150.537	0.519397	0.250708	2.07173	0.0382911	0.999573
ENSGALG00000006591	TNNI2	29.5037	-1.33015	0.642069	-2.07166	0.0382967	0.999573
ENSGALG00000039589		63.5585	-0.685928	0.331464	-2.06939	0.0385099	0.999573
ENSGALG00000006010	FAM103A1	255.621	-0.64898	0.313899	-2.06748	0.0386887	0.999573
ENSGALG00000017089	SLC46A3	130.537	-0.500025	0.242019	-2.06605	0.0388234	0.999573
ENSGALG00000050256	TRPT1	131.088	-0.786318	0.380863	-2.06457	0.0389641	0.999573
ENSGALG00000000507	CPNE7	19.8396	-1.67044	0.809191	-2.06434	0.0389858	0.999573
ENSGALG00000009692	SH3RF1	130.396	0.538465	0.260885	2.06399	0.0390185	0.999573
ENSGALG00000043613	TXNDC16	90.1795	-0.555296	0.269188	-2.06286	0.0391261	0.999573
ENSGALG00000007244	SIRT4	57.1142	-0.912854	0.442741	-2.06183	0.0392242	0.999573
ENSGALG00000042320	GTF2E1	192.065	-0.464477	0.225421	-2.06049	0.0393518	0.999573
ENSGALG00000038902	PIM1	523.446	-0.520896	0.2529	-2.05969	0.0394279	0.999573
ENSGALG00000050145	FIS1	74.7427	-0.798227	0.387739	-2.05867	0.039526	0.999573
ENSGALG00000016816	CDC16	121.523	-0.491832	0.239048	-2.05746	0.0396417	0.999573
ENSGALG00000008369	ABCC5	283.857	0.548243	0.266486	2.0573	0.0396569	0.999573
ENSGALG00000041202	FBXO32	521.81	0.646155	0.314411	2.05513	0.0398666	0.999573
ENSGALG00000049096		24.8844	-1.14556	0.557541	-2.05466	0.0399118	0.999573
ENSGALG00000005383	BRCC3	237.335	-0.49471	0.240781	-2.0546	0.0399176	0.999573
ENSGALG00000051980		17.4156	1.35348	0.658923	2.05408	0.0399679	0.999573
ENSGALG00000034317	SYNJ1	156.295	0.500749	0.243793	2.05399	0.0399765	0.999573
ENSGALG00000049653	KMT2C	928.264	0.469013	0.228372	2.05372	0.0400027	0.999573
ENSGALG00000011831	ANKRD50	371.228	0.568858	0.277108	2.05284	0.0400882	0.999573
ENSGALG00000009807	FLVCR1	116.831	0.79141	0.385884	2.0509	0.0402766	0.999573
ENSGALG00000006252	LMO4	201.771	0.488323	0.238207	2.05	0.0403648	0.999573
ENSGALG00000014421	LCORL	141.377	0.515465	0.251668	2.04819	0.0405411	0.999573
ENSGALG00000043606		115.992	-0.956353	0.466956	-2.04806	0.0405544	0.999573
ENSGALG00000016806	GCC2	322.571	0.483563	0.236131	2.04786	0.0405736	0.999573
ENSGALG00000005065	PLA2G4A	145.136	0.550767	0.268991	2.04753	0.0406064	0.999573
ENSGALG00000047719		60.1237	0.991845	0.4848	2.04588	0.0407678	0.999573
ENSGALG00000035182	CMKLR1	101.811	0.641005	0.313393	2.04537	0.0408186	0.999573
ENSGALG00000039818	GLG1	723.358	0.381021	0.186419	2.04389	0.0409644	0.999573
ENSGALG00000037791	FRMD4B	117.857	0.645089	0.315988	2.0415	0.0412012	0.999573
ENSGALG00000013414	PDLIM3	753.062	0.508015	0.24887	2.04129	0.0412223	0.999573
ENSGALG00000054264		164.076	-1.10734	0.544332	-2.03432	0.0419196	0.999573
ENSGALG00000004611	FBXL18	76.055	0.552135	0.271891	2.03072	0.0422831	0.999573
ENSGALG00000039037	PICALM	278.883	0.464358	0.228821	2.02935	0.0424228	0.999573
ENSGALG00000012876	SSBP1	467.728	-0.601123	0.29646	-2.02767	0.0425941	0.999573
ENSGALG00000026279	COMMD8	239.543	-0.393428	0.194064	-2.02731	0.0426308	0.999573
ENSGALG00000003693	MACF1	1926.88	0.501684	0.247466	2.02729	0.0426331	0.999573
ENSGALG00000010749	TCEANC2	227.375	-0.604202	0.298202	-2.02615	0.0427496	0.999573
ENSGALG00000017272	VWF	624.903	0.927823	0.457934	2.02611	0.0427539	0.999573
ENSGALG00000007744	CASS4	129.266	-0.667232	0.329399	-2.0256	0.0428056	0.999573
ENSGALG00000014887	ASF1A	273.132	-0.426505	0.210631	-2.02489	0.0428787	0.999573
ENSGALG00000005997	WDR44	512.775	0.294271	0.145474	2.02284	0.0430893	0.999573
ENSGALG00000016767	AFF3	17.7562	1.20125	0.593878	2.02272	0.0431016	0.999573
ENSGALG00000030209	CPZ	17.8889	1.00348	0.496448	2.02132	0.0432468	0.999573
ENSGALG00000007478	SLC51A	1356.88	-0.836064	0.413734	-2.02078	0.0433026	0.999573
ENSGALG00000011330	DYNC1H1	2610.53	0.659231	0.326446	2.01942	0.0434438	0.999573
ENSGALG00000005042	IQSEC1	186.926	0.637995	0.316074	2.0185	0.0435391	0.999573
ENSGALG00000001189	NCF1C	492.173	-0.6087	0.301762	-2.01715	0.0436798	0.999573
ENSGALG00000007758	OSBP2	145.485	-0.436433	0.216379	-2.01699	0.0436969	0.999573
ENSGALG00000015958	EIF2AK3	282.151	0.447674	0.221964	2.01688	0.0437083	0.999573
ENSGALG00000040060	NRF1	123.529	-0.579125	0.287217	-2.01634	0.0437647	0.999573
ENSGALG00000005094	GRAPL	1486.04	-0.655613	0.325208	-2.01598	0.0438021	0.999573
ENSGALG00000007125	PARD3	203.326	0.428913	0.21279	2.01566	0.0438353	0.999573
ENSGALG00000045085	IFIT5	554.448	-1.05998	0.526156	-2.01458	0.0439489	0.999573
ENSGALG00000037065	SC5D	330.226	-0.531048	0.263738	-2.01355	0.0440569	0.999573
ENSGALG00000036850	DNAJA4	623.267	0.638353	0.317113	2.01302	0.044113	0.999573
ENSGALG00000033039	ENG	679.04	0.380741	0.189159	2.01281	0.0441344	0.999573
ENSGALG00000039690	STMN2	76.3632	-0.830559	0.412717	-2.01242	0.0441759	0.999573
ENSGALG00000010432	GSTZ1	114.543	-0.697081	0.346483	-2.01188	0.0442328	0.999573
ENSGALG00000015170	VPS13A	336.946	0.506748	0.251995	2.01095	0.044331	0.999573
ENSGALG00000002286	H3F3B	5448.36	-0.29044	0.144451	-2.01064	0.044363	0.999573
ENSGALG00000016779	RNF149	79.2932	0.496833	0.247231	2.00959	0.0444748	0.999573
ENSGALG00000032219	FUS	1417.72	-0.288585	0.143609	-2.00952	0.0444824	0.999573
ENSGALG00000017204	SESN3	53.1624	0.644976	0.321041	2.00902	0.0445355	0.999573
ENSGALG00000014908	FST	46.3092	1.23118	0.613084	2.00818	0.0446241	0.999573
ENSGALG00000035717	HSPG2	2091.58	0.865952	0.431455	2.00705	0.0447445	0.999573
ENSGALG00000029571	TMEM55A	129.979	-0.533865	0.266068	-2.0065	0.0448034	0.999573
ENSGALG00000008716	FLRT3	211.303	0.683982	0.341038	2.00559	0.0449004	0.999573
ENSGALG00000034119		43.5357	0.784514	0.391167	2.00557	0.0449018	0.999573
ENSGALG00000015474	CD80	279.832	-0.465346	0.232386	-2.00247	0.0452342	0.999573
ENSGALG00000032148	CANX	2376.41	0.432873	0.21618	2.00237	0.0452449	0.999573
ENSGALG00000053990		68.2685	-0.632439	0.315847	-2.00235	0.0452466	0.999573
ENSGALG00000039108	MAP1S	1028.36	0.393252	0.196476	2.00153	0.0453356	0.999573
ENSGALG00000005867	2019-03-08	185.968	-0.391347	0.195748	-1.99924	0.0455822	0.999573
ENSGALG00000011301	LRRC40	157.836	-0.435903	0.218175	-1.99795	0.0457222	0.999573
ENSGALG00000032840		75.3305	0.668835	0.334876	1.99726	0.0457969	0.999573
ENSGALG00000014331	FKBP4	1780.43	0.293209	0.14703	1.99421	0.0461287	0.999573
ENSGALG00000007989	ADNP	972.982	0.360335	0.18074	1.99367	0.0461886	0.999573
ENSGALG00000015577		19.5276	-1.43633	0.720727	-1.99288	0.0462742	0.999573
ENSGALG00000017134	IFT88	48.2959	0.677374	0.339962	1.9925	0.0463159	0.999573
ENSGALG00000049393		25.0175	-1.0773	0.540748	-1.99224	0.0463442	0.999573
ENSGALG00000003409	SOGA1	201.582	0.516451	0.259454	1.99053	0.0465321	0.999573
ENSGALG00000005237	FGD3	551.027	-0.408337	0.205204	-1.98991	0.0466012	0.999573
ENSGALG00000002345	ATG12	296.42	-0.535556	0.269138	-1.98989	0.0466026	0.999573
ENSGALG00000013794	MPPE1	138.115	-0.434199	0.218235	-1.98959	0.046636	0.999573
ENSGALG00000004052	GPR107	363.963	0.35824	0.18006	1.98956	0.0466395	0.999573
ENSGALG00000047578	SELENOP1	641.454	-0.658168	0.331152	-1.98751	0.0468662	0.999573
ENSGALG00000030054	PTPRN2	62.9156	0.727603	0.366187	1.98697	0.0469256	0.999573
ENSGALG00000008988		187.347	0.401985	0.202476	1.98535	0.0471052	0.999573
ENSGALG00000015666	TNIP2	170.216	-0.45506	0.229362	-1.98403	0.0472527	0.999573
ENSGALG00000003745	NECAP2	930.614	-0.39865	0.201101	-1.98234	0.0474416	0.999573
ENSGALG00000000251	CD79B	1363.39	-0.736041	0.371382	-1.9819	0.0474908	0.999573
ENSGALG00000015486	COQ3	97.5061	-0.57462	0.290359	-1.979	0.0478162	0.999573
ENSGALG00000028451	MT4	3834.72	-0.753002	0.380523	-1.97886	0.0478317	0.999573
ENSGALG00000009525	HAT1	150.783	-0.513258	0.259419	-1.97849	0.0478734	0.999573
ENSGALG00000039575	AMD1	506.774	0.523499	0.264609	1.97838	0.0478854	0.999573
ENSGALG00000006402	NRROS	191.294	-0.675026	0.341402	-1.97722	0.0480172	0.999573
ENSGALG00000031210		53.4911	0.614965	0.311093	1.97679	0.0480653	0.999573
ENSGALG00000009621	ACTB	56036.7	-0.22158	0.112123	-1.97622	0.0481296	0.999573
ENSGALG00000011854	UBN2	255.154	0.406858	0.205877	1.97622	0.0481298	0.999573
ENSGALG00000009003	SNAP25	18.966	1.08628	0.550279	1.97405	0.0483757	0.999573
ENSGALG00000051258		58.3819	0.788496	0.399602	1.97321	0.0484721	0.999573
ENSGALG00000014371	LGALS8	656.962	0.425731	0.21596	1.97134	0.0486851	0.999573
ENSGALG00000006351	FAS	205.582	-0.533904	0.270883	-1.97098	0.0487267	0.999573
ENSGALG00000009320	PSEN1	391.631	0.426791	0.216764	1.96892	0.0489624	0.999573
ENSGALG00000004034	CAPZB	2172.21	-0.308167	0.156528	-1.96877	0.0489801	0.999573
ENSGALG00000007700	CTTN	1081.85	0.558355	0.283888	1.96681	0.0492047	0.999573
ENSGALG00000022030	PGAP3	187.714	-0.630443	0.320758	-1.96548	0.0493586	0.999573
ENSGALG00000029238		260.063	-0.39808	0.20266	-1.96427	0.0494987	0.999573
ENSGALG00000041900	DLG3	273.42	-0.442136	0.22509	-1.96426	0.0494996	0.999573
ENSGALG00000052324		55.575	-0.972551	0.49574	-1.96182	0.0497838	0.999573
ENSGALG00000004853	LRP3	415.905	-0.281488	0.143525	-1.96124	0.0498506	0.999573
ENSGALG00000047058		166.538	0.448983	0.228967	1.9609	0.0498904	0.999573
ENSGALG00000009551	DYNC1I2	445.476	0.340423	0.173622	1.96071	0.0499133	0.999573
ENSGALG00000049326		2429.42	-0.647142	0.330165	-1.96005	0.0499895	0.999573
ENSGALG00000008262	RASGRF1	20.2673	0.855775	0.436865	1.9589	0.0501243	0.999573
ENSGALG00000002489	PPP1R26	153.065	0.399764	0.20408	1.95886	0.0501291	0.999573
ENSGALG00000011080	BDKRB2	128.366	0.658701	0.336286	1.95875	0.0501416	0.999573
ENSGALG00000050943	RNF19B	152.249	-0.502042	0.256385	-1.95815	0.0502123	0.999573
ENSGALG00000036627	CXCR1	72.7514	-0.651673	0.332839	-1.95792	0.0502394	0.999573
ENSGALG00000009730	SLC38A4	66.2014	0.599274	0.306181	1.95725	0.0503178	0.999573
ENSGALG00000011813		104.176	0.712601	0.364148	1.9569	0.0503593	0.999573
ENSGALG00000006378	LIPA	1159.28	-0.45119	0.230631	-1.95633	0.0504264	0.999573
ENSGALG00000013168	IAPP	40.6482	1.00022	0.511338	1.95608	0.0504559	0.999573
ENSGALG00000013892	MAP3K5	287.976	0.38841	0.198722	1.95454	0.0506376	0.999573
ENSGALG00000015211	DTNA	68.5243	0.558104	0.285814	1.95268	0.050857	0.999573
ENSGALG00000001988	TXNRD2	127.097	-0.512734	0.262612	-1.95244	0.0508857	0.999573
ENSGALG00000009249	UBR1	262.974	0.494619	0.253474	1.95136	0.0510142	0.999573
ENSGALG00000010921	PKD2	154.437	0.426739	0.218806	1.95031	0.0511396	0.999573
ENSGALG00000014831	TRMT11	81.2323	-0.610386	0.313055	-1.94977	0.0512035	0.999573
ENSGALG00000011823	FAT4	314.944	0.645886	0.331287	1.94963	0.0512207	0.999573
ENSGALG00000043825	NISCH	434.892	0.338813	0.173847	1.94891	0.0513056	0.999573
ENSGALG00000049487	KCNK15	47.3317	-1.13588	0.582828	-1.94891	0.0513064	0.999573
ENSGALG00000017208	AMOTL1	63.5866	0.600952	0.308557	1.94762	0.0514601	0.999573
ENSGALG00000054320		177.778	0.47362	0.243182	1.9476	0.0514633	0.999573
ENSGALG00000003445	MGST3	366.604	-0.580928	0.298557	-1.94578	0.0516806	0.999573
ENSGALG00000027874	CHAC1	96.7325	1.0577	0.544226	1.94349	0.051957	0.999573
ENSGALG00000028301		127.405	0.528271	0.271941	1.9426	0.0520649	0.999573
ENSGALG00000006375	TM4SF19	69.2853	-1.55344	0.799703	-1.94252	0.0520738	0.999573
ENSGALG00000019201	HSPA13	131.777	0.417913	0.215148	1.94245	0.0520828	0.999573
ENSGALG00000030379	LMBR1	104.304	-0.624041	0.321325	-1.94208	0.052127	0.999573
ENSGALG00000007887	AAGAB	143.729	-0.512073	0.263739	-1.94159	0.052187	0.999573
ENSGALG00000050049	C3orf70	225.557	0.423293	0.218178	1.94012	0.0523645	0.999573
ENSGALG00000038141	NCF4	261.259	-0.52448	0.270351	-1.93999	0.0523805	0.999573
ENSGALG00000048035	GCNT2	19.2327	-1.75161	0.90336	-1.93899	0.0525022	0.999573
ENSGALG00000030904	LRP1	2052.86	0.820556	0.423363	1.93819	0.0526006	0.999573
ENSGALG00000040663		210.071	0.501934	0.259374	1.93517	0.0529688	0.999573
ENSGALG00000027864	NFKBIA	1424.35	-0.301077	0.155596	-1.935	0.0529905	0.999573
ENSGALG00000031553	KIF18B	115.936	-0.589782	0.30531	-1.93175	0.053391	0.999573
ENSGALG00000034397		61.0091	0.594546	0.308087	1.9298	0.0536315	0.999573
ENSGALG00000040364	HERPUD2	781.216	-0.239302	0.124082	-1.92858	0.0537834	0.999573
ENSGALG00000000549	URAH	28.2695	-1.0051	0.521433	-1.92758	0.0539074	0.999573
ENSGALG00000041988	SIK1	296.308	-0.607392	0.315198	-1.92702	0.0539776	0.999573
ENSGALG00000011687		131.8	0.819056	0.42559	1.92452	0.0542894	0.999573
ENSGALG00000038722	SORBS1	462.965	0.417346	0.216897	1.92416	0.054334	0.999573
ENSGALG00000036492	DAGLA	79.9808	0.497539	0.258797	1.92251	0.0545415	0.999573
ENSGALG00000008954	RUNDC3B	35.5013	-0.766795	0.398936	-1.9221	0.054593	0.999573
ENSGALG00000051187	CCDC130	54.7512	-0.790219	0.411134	-1.92205	0.0545997	0.999573
ENSGALG00000004128	CYSLTR1	99.1073	-0.535277	0.278514	-1.9219	0.0546179	0.999573
ENSGALG00000049652		484.962	-2.02617	1.05488	-1.92076	0.0547619	0.999573
ENSGALG00000034975	FUT7	59.6626	-0.699467	0.364256	-1.92026	0.054825	0.999573
ENSGALG00000004295	CPD	987.048	0.445169	0.231842	1.92014	0.0548408	0.999573
ENSGALG00000043570	SGK3	821.636	-0.341277	0.177831	-1.91911	0.0549703	0.999573
ENSGALG00000007140	NRP1	253.929	0.660574	0.344291	1.91865	0.0550283	0.999573
ENSGALG00000014835	C7	23.3231	1.32961	0.693389	1.91755	0.0551678	0.999573
ENSGALG00000006949	CHD2	619.003	0.349057	0.182052	1.91735	0.0551932	0.999573
ENSGALG00000017405	NPR3	35.6247	0.797816	0.416418	1.9159	0.0553773	0.999573
ENSGALG00000044480	IL13RA1	240.367	0.34577	0.1805	1.91562	0.0554132	0.999573
ENSGALG00000043052	CD1B	273.888	-0.468631	0.24476	-1.91466	0.0555365	0.999573
ENSGALG00000031105	SLC4A4	453.614	0.493319	0.25771	1.91424	0.0555896	0.999573
ENSGALG00000006372	RBM33	214.738	0.483765	0.252922	1.91271	0.0557857	0.999573
ENSGALG00000033025	RYBP	20.5685	-1.19238	0.62373	-1.91168	0.0559166	0.999573
ENSGALG00000048383		22.699	-1.87945	0.984157	-1.90971	0.0561709	0.999573
ENSGALG00000053667		88.9937	-0.573489	0.300489	-1.90852	0.0563243	0.999573
ENSGALG00000007365	PARP16	293.984	-0.399371	0.209307	-1.90806	0.0563831	0.999573
ENSGALG00000042095	NR1I3	71.1695	0.718045	0.376764	1.90582	0.0566732	0.999573
ENSGALG00000009533	NMD3	198.225	-0.339101	0.177947	-1.90562	0.0566989	0.999573
ENSGALG00000005257		314.95	-0.67208	0.352762	-1.9052	0.0567545	0.999573
ENSGALG00000001416	ADRA1B	48.9361	0.661175	0.347284	1.90385	0.0569301	0.999573
ENSGALG00000028236	PRRX2	23.2755	0.99106	0.52065	1.9035	0.0569747	0.999573
ENSGALG00000006038	TGFBR3	174.198	0.700947	0.368332	1.90303	0.0570369	0.999573
ENSGALG00000016222	NDP	36.328	-0.866913	0.455797	-1.90197	0.0571748	0.999573
ENSGALG00000009581	MPP5	177.493	0.522783	0.275012	1.90094	0.0573095	0.999573
ENSGALG00000053371		211.35	0.646703	0.340312	1.90033	0.0573905	0.999573
ENSGALG00000014651	LYSMD3	145.394	-0.453384	0.238595	-1.90023	0.0574033	0.999573
ENSGALG00000034078	GLT8D2	30.2443	-1.05912	0.55773	-1.89899	0.0575658	0.999573
ENSGALG00000002954	MBTD1	460.764	0.285236	0.15022	1.89879	0.0575924	0.999573
ENSGALG00000038290	P4HB	5436.33	0.362495	0.190953	1.89834	0.0576508	0.999573
ENSGALG00000003948	ALAS1	775.966	-0.353119	0.186112	-1.89735	0.0577815	0.999573
ENSGALG00000039558	TTC17	324.557	0.383016	0.201891	1.89714	0.0578094	0.999573
ENSGALG00000049414	CYP2C23a	2014.26	0.926097	0.488233	1.89683	0.0578499	0.999573
ENSGALG00000043451	DNAL4	171.324	-0.451288	0.238052	-1.89575	0.0579927	0.999573
ENSGALG00000054420		248.561	0.368842	0.194598	1.8954	0.058039	0.999573
ENSGALG00000010073	DDOST	1776.32	0.20024	0.105648	1.89535	0.0580457	0.999573
ENSGALG00000036491	DRAM2	367.821	-0.403339	0.212825	-1.89517	0.0580704	0.999573
ENSGALG00000002055	HES4	263.954	-0.710012	0.374716	-1.8948	0.0581191	0.999573
ENSGALG00000000533	SRSF3	1573.38	-0.371374	0.196065	-1.89414	0.0582069	0.999573
ENSGALG00000016286	CXorf21	43.5045	-0.78817	0.416282	-1.89336	0.0583104	0.999573
ENSGALG00000033631	MYC	488.797	0.322704	0.170464	1.8931	0.0583451	0.999573
ENSGALG00000008486	CACNA2D1	135.742	0.906932	0.479393	1.89184	0.0585129	0.999573
ENSGALG00000005146	PDP2	364.7	0.434767	0.229861	1.89143	0.0585664	0.999573
ENSGALG00000009790	RAB33B	513.693	0.32805	0.173471	1.8911	0.0586115	0.999573
ENSGALG00000015056	LAMA3	893.035	0.478835	0.253528	1.88869	0.0589337	0.999573
ENSGALG00000025810	CCNB3	290.283	-0.627818	0.33242	-1.88863	0.0589415	0.999573
ENSGALG00000032028	SERTM1	42.7468	-0.771738	0.408634	-1.88858	0.0589479	0.999573
ENSGALG00000037402	NOV	487.067	-0.931308	0.493224	-1.88821	0.0589983	0.999573
ENSGALG00000006776	KLHDC8B	40.116	1.1756	0.62303	1.88692	0.0591716	0.999573
ENSGALG00000042422	GLI1	70.1136	0.692179	0.366995	1.88607	0.0592851	0.999573
ENSGALG00000033754	SURF1	302.084	-0.421637	0.223555	-1.88606	0.0592871	0.999573
ENSGALG00000000684	KLHDC8A	100.17	0.643811	0.341416	1.88571	0.0593346	0.999573
ENSGALG00000017365	REEP2	75.8612	0.510811	0.270988	1.88499	0.0594309	0.999573
ENSGALG00000003987	TRAF4	228.084	-0.366369	0.194444	-1.88419	0.059539	0.999573
ENSGALG00000000225	MGAT4C	322.325	-0.521452	0.276765	-1.8841	0.0595519	0.999573
ENSGALG00000011291	NR1D2	338.254	0.378304	0.200838	1.88362	0.0596158	0.999573
ENSGALG00000011172		189.273	0.445899	0.236873	1.88244	0.059776	0.999573
ENSGALG00000049208		34.6556	-1.54255	0.819467	-1.88239	0.0597837	0.999573
ENSGALG00000005263	SOX8	61.2756	-0.980471	0.520971	-1.882	0.0598354	0.999573
ENSGALG00000028982	CMPK2	354.804	-0.86246	0.45836	-1.88162	0.0598876	0.999573
ENSGALG00000040665	METTL6	245.493	-0.460343	0.244745	-1.88091	0.059984	0.999573
ENSGALG00000000870	DCAKD	25.151	-1.09805	0.583828	-1.88077	0.0600026	0.999573
ENSGALG00000049119	ZNF638	484.282	0.392519	0.208706	1.88073	0.060009	0.999573
ENSGALG00000041078	MID1IP1	1997.26	-0.773107	0.411165	-1.88028	0.0600695	0.999573
ENSGALG00000034773	TOGARAM1	233.286	0.35394	0.188302	1.87964	0.0601574	0.999573
ENSGALG00000039999		127.735	0.584128	0.310851	1.87913	0.060227	0.999573
ENSGALG00000053647		26.7798	0.717571	0.382164	1.87765	0.0604289	0.999573
ENSGALG00000038780	PRDM2	240.344	0.451568	0.2405	1.87763	0.0604324	0.999573
ENSGALG00000037156		122.603	-0.779752	0.41535	-1.87734	0.0604715	0.999573
ENSGALG00000049721		43.6316	-1.22856	0.655287	-1.87484	0.060815	0.999573
ENSGALG00000006677	P4HA2	426.176	0.38243	0.20422	1.87264	0.0611187	0.999573
ENSGALG00000031306	BHLHA15	43.5162	0.840719	0.449416	1.87069	0.0613876	0.999573
ENSGALG00000049239		105.241	-1.08007	0.577704	-1.8696	0.0615397	0.999573
ENSGALG00000041275	SLC25A38	16.8861	-1.17119	0.626525	-1.86935	0.0615746	0.999573
ENSGALG00000002963	PID1	141.938	0.394075	0.210843	1.86905	0.0616164	0.999573
ENSGALG00000010104	DMAP1	79.1079	0.452072	0.241879	1.869	0.0616227	0.999573
ENSGALG00000028681		30.3401	-1.14483	0.61263	-1.86872	0.0616623	0.999573
ENSGALG00000012947	CAPRIN2	38.7131	0.863043	0.461878	1.86855	0.0616853	0.999573
ENSGALG00000052177		86.0091	-0.858346	0.459691	-1.86722	0.0618702	0.999573
ENSGALG00000035537	SYNJ2BP	456.878	-0.467228	0.250239	-1.86713	0.0618839	0.999573
ENSGALG00000002615	DEF6	855.54	-0.39836	0.213577	-1.86518	0.0621559	0.999573
ENSGALG00000030147	AFF4	348.649	0.41077	0.220297	1.86461	0.0622355	0.999573
ENSGALG00000005369	BTBD10	146.443	-0.425132	0.228059	-1.86413	0.062303	0.999573
ENSGALG00000012611	RTCB	942.253	0.237952	0.127657	1.864	0.0623216	0.999573
ENSGALG00000012971	CCDC170	33.4844	-0.965884	0.518194	-1.86394	0.0623298	0.999573
ENSGALG00000015854	PGM3	423.768	0.314707	0.1689	1.86327	0.0624236	0.999573
ENSGALG00000049153	PDF	148.176	-0.730076	0.392202	-1.86148	0.0626768	0.999573
ENSGALG00000019231	CD200R1	85.2996	0.643016	0.34553	1.86095	0.0627507	0.999573
ENSGALG00000007418	CD3D	1681.49	-0.748312	0.402131	-1.86087	0.0627629	0.999573
ENSGALG00000005331	GJC2	248.017	0.428242	0.230262	1.8598	0.0629136	0.999573
ENSGALG00000005352	GATA5	74.4421	-0.659628	0.354705	-1.85965	0.0629347	0.999573
ENSGALG00000031679	POLE4	79.7855	-0.956344	0.514345	-1.85934	0.0629785	0.999573
ENSGALG00000016132	IGSF5	191.97	0.408372	0.219681	1.85893	0.0630364	0.999573
ENSGALG00000015379	TAGLN3	17.2078	-1.43103	0.769952	-1.85859	0.0630851	0.999573
ENSGALG00000031895	SDK2	107.146	0.735256	0.395886	1.85724	0.0632767	0.999573
ENSGALG00000040685		94.1252	0.427039	0.230005	1.85665	0.063361	0.999573
ENSGALG00000026995	RHOG	557.013	-0.439195	0.236578	-1.85645	0.06339	0.999573
ENSGALG00000006431	PANK1	206.713	0.360755	0.194381	1.85591	0.0634662	0.999573
ENSGALG00000004719	SPTAN1	1955.91	0.548347	0.295615	1.85494	0.0636049	0.999573
ENSGALG00000050375		77.0233	-0.672585	0.362747	-1.85415	0.0637183	0.999573
ENSGALG00000046811	STIP1	909.527	0.272785	0.147146	1.85383	0.0637628	0.999573
ENSGALG00000012449	MBD5	318.129	0.414173	0.223472	1.85336	0.0638312	0.999573
ENSGALG00000029266	ZDHHC3	455.756	0.308967	0.166733	1.85306	0.0638737	0.999573
ENSGALG00000052568		35.8557	-0.909931	0.491057	-1.853	0.0638818	0.999573
ENSGALG00000012998	WNT5B	23.8173	0.914298	0.493525	1.85259	0.0639415	0.999573
ENSGALG00000021135	HAPLN3	25.8472	-1.16599	0.629574	-1.85203	0.064022	0.999573
ENSGALG00000003319	ADAP2	32.9922	-0.884793	0.477762	-1.85195	0.0640326	0.999573
ENSGALG00000054939	RAPH1	160.433	0.438018	0.236629	1.85108	0.0641588	0.999573
ENSGALG00000041621	LY6E	3503.39	-0.580225	0.313502	-1.85079	0.0641999	0.999573
ENSGALG00000001550	RBM39	1267.67	0.276631	0.149574	1.84945	0.0643923	0.999573
ENSGALG00000013814	IMPA2	55.8495	-0.625618	0.338324	-1.84917	0.0644332	0.999573
ENSGALG00000007905	LAMB1	1570.84	0.407552	0.22057	1.84772	0.0646426	0.999573
ENSGALG00000033920		22.3593	-1.17715	0.637696	-1.84595	0.0648998	0.999573
ENSGALG00000015343	RTN4IP1	90.9856	-0.520272	0.28191	-1.84552	0.0649613	0.999573
ENSGALG00000030125	ANKRD10	573.477	0.317732	0.172172	1.84543	0.0649751	0.999573
ENSGALG00000021074	MYOC	45.7773	0.82804	0.448732	1.84529	0.0649958	0.999573
ENSGALG00000031928	SPTLC2	394.4	0.457629	0.248372	1.84252	0.0653993	0.999573
ENSGALG00000001586	NEIL1	473.197	-0.542046	0.294275	-1.84197	0.0654794	0.999573
ENSGALG00000052451		21.325	-1.12203	0.610026	-1.83932	0.0658682	0.999573
ENSGALG00000005857	ALOX5	74.9926	0.787039	0.427914	1.83925	0.0658788	0.999573
ENSGALG00000031331	PKIG	325.477	-0.550054	0.299113	-1.83895	0.0659228	0.999573
ENSGALG00000003838		18.9195	-1.29673	0.705621	-1.83771	0.0661048	0.999573
ENSGALG00000036391	GFPT1	1951.1	0.431943	0.235052	1.83765	0.0661139	0.999573
ENSGALG00000005795	CYP2C23b	357.536	1.34036	0.729757	1.83672	0.066252	0.999573
ENSGALG00000004623	AGTRAP	236.854	-0.48381	0.263738	-1.83443	0.06659	0.999573
ENSGALG00000012898	RELCH	196.032	0.388275	0.211703	1.83406	0.0666453	0.999573
ENSGALG00000038536	SH3BGRL3	2573.31	-0.504073	0.274924	-1.8335	0.0667285	0.999573
ENSGALG00000014860	YES1	428.844	0.475837	0.259656	1.83257	0.0668667	0.999573
ENSGALG00000031567	GPALPP1	177.809	-0.438671	0.239455	-1.83196	0.0669578	0.999573
ENSGALG00000013209	SLC39A6	72.4197	0.480677	0.262529	1.83095	0.0671082	0.999573
ENSGALG00000003758	MREG	36.1902	-0.87887	0.480228	-1.83011	0.0672335	0.999573
ENSGALG00000007623	CACNA1G	53.6631	0.833794	0.455609	1.83006	0.0672406	0.999573
ENSGALG00000031163	ZNRF2	432.265	-0.311355	0.170176	-1.8296	0.0673095	0.999573
ENSGALG00000013575	IFI6	1369.25	-0.97257	0.531656	-1.82932	0.0673512	0.999573
ENSGALG00000003381	HERC1	692.678	0.578539	0.316366	1.8287	0.0674444	0.999573
ENSGALG00000007581	FYTTD1	710.184	-0.338943	0.185395	-1.82822	0.0675168	0.999573
ENSGALG00000026547	TPGS2	74.3074	-1.05688	0.578148	-1.82804	0.0675429	0.999573
ENSGALG00000055010	MAP1LC3B	1525.16	-0.24114	0.131954	-1.82745	0.0676317	0.999573
ENSGALG00000010491	PWWP2B	306.219	-0.33517	0.183434	-1.8272	0.0676699	0.999573
ENSGALG00000040854	CPPED1	190.78	0.471266	0.257962	1.82688	0.0677177	0.999573
ENSGALG00000006785	IRF1	1120.02	-0.350438	0.191949	-1.82568	0.067898	0.999573
ENSGALG00000010567	RAB3B	57.8278	0.7038	0.386043	1.82311	0.0682862	0.999573
ENSGALG00000040546		325.737	0.301183	0.165213	1.823	0.0683029	0.999573
ENSGALG00000010939	LIN7A	18.7247	1.01488	0.55683	1.8226	0.0683633	0.999573
ENSGALG00000008127	SPI1	1467.46	-0.418358	0.229607	-1.82206	0.0684458	0.999573
ENSGALG00000046098		227.443	-0.700037	0.384311	-1.82154	0.0685251	0.999573
ENSGALG00000028256	CCL19	963.222	-0.906273	0.497535	-1.82152	0.0685272	0.999573
ENSGALG00000034396	TMEM50B	493.298	-0.434944	0.238798	-1.82139	0.0685481	0.999573
ENSGALG00000037778	NAB1	318.838	0.379058	0.208139	1.82118	0.0685802	0.999573
ENSGALG00000002984	RAB24	237.624	-0.608981	0.334418	-1.82102	0.0686042	0.999573
ENSGALG00000037939	ADGRG1	175.232	0.411419	0.226119	1.81948	0.0688382	0.999573
ENSGALG00000029118		69.266	-0.974166	0.535428	-1.81942	0.0688479	0.999573
ENSGALG00000041121	SLIT2	37.8094	1.00459	0.552379	1.81866	0.0689626	0.999573
ENSGALG00000001182	NCOA6	514.996	0.399499	0.219799	1.81756	0.0691315	0.999573
ENSGALG00000026704	GPX8	29.4566	-0.916442	0.504316	-1.8172	0.0691871	0.999573
ENSGALG00000041494	GOLGB1	703.624	0.42205	0.23234	1.81652	0.0692909	0.999573
ENSGALG00000017282	NDUFA9	594.628	0.256878	0.141414	1.8165	0.0692932	0.999573
ENSGALG00000000528	DBNDD1	68.9352	-0.653801	0.359964	-1.8163	0.069325	0.999573
ENSGALG00000041949	AAMDC	69.6568	-0.618992	0.340897	-1.81577	0.0694053	0.999573
ENSGALG00000003907	N4BP1	484.483	-0.323872	0.178384	-1.81559	0.0694332	0.999573
ENSGALG00000030095	AP5S1	157.372	-0.72108	0.397169	-1.81555	0.0694393	0.999573
ENSGALG00000053285		61.6661	-0.741351	0.408347	-1.81549	0.0694483	0.999573
ENSGALG00000004106	DHCR7	98.7678	-0.519571	0.286257	-1.81505	0.069516	0.999573
ENSGALG00000015184	TLE4	363.849	-0.450581	0.248339	-1.81438	0.0696192	0.999573
ENSGALG00000008040		234.699	-0.560015	0.308683	-1.81421	0.0696455	0.999573
ENSGALG00000011534	ZFYVE21	373.119	-0.315115	0.173772	-1.81339	0.069772	0.999573
ENSGALG00000042351	PIK3R6	505.087	-0.440031	0.242665	-1.81333	0.0697813	0.999573
ENSGALG00000001521	VPS26B	287.651	0.37942	0.20936	1.81229	0.0699421	0.999573
ENSGALG00000031529	ERBB2	808.832	0.446334	0.246497	1.81071	0.070186	0.999573
ENSGALG00000003628	TLN2	90.7251	0.649662	0.358798	1.81066	0.0701929	0.999573
ENSGALG00000017326	ARHGEF17	223.468	0.510925	0.282237	1.81027	0.0702545	0.999573
ENSGALG00000009576	BPNT1	571.548	-0.320906	0.177275	-1.81021	0.0702629	0.999573
ENSGALG00000016289	DST	673.831	0.597403	0.330025	1.81018	0.0702681	0.999573
ENSGALG00000015183		260.821	-0.527581	0.291501	-1.80988	0.070315	0.999573
ENSGALG00000012877	CREB3L2	271.439	0.505241	0.279271	1.80915	0.0704283	0.999573
ENSGALG00000042651	KRIT1	454.28	-0.267768	0.148009	-1.80913	0.0704308	0.999573
ENSGALG00000012017	DAAM1	279.407	0.609254	0.336874	1.80855	0.0705205	0.999573
ENSGALG00000020688	CYP4A22	469.605	0.495175	0.273846	1.80822	0.070572	0.999573
ENSGALG00000001099	ANKHD1	417.859	0.449767	0.249117	1.80545	0.0710049	0.999573
ENSGALG00000012041	ACTR10	405.643	-0.345368	0.191358	-1.80483	0.0711009	0.999573
ENSGALG00000005530	VEZF1	249.886	0.352719	0.195432	1.80482	0.0711033	0.999573
ENSGALG00000036666	ZCCHC10	183.167	-0.325417	0.18035	-1.80436	0.0711749	0.999573
ENSGALG00000002277	KLHL24	243.977	0.30464	0.168858	1.80412	0.0712121	0.999573
ENSGALG00000038943	RASSF5	792.194	-0.364577	0.202088	-1.80405	0.0712227	0.999573
ENSGALG00000034575	MRI1	407.451	0.28237	0.156574	1.80343	0.0713199	0.999573
ENSGALG00000010282	TMEM63B	204.469	0.440143	0.24409	1.8032	0.0713566	0.999573
ENSGALG00000016915	MYCBP2	973.066	0.463006	0.256874	1.80246	0.0714725	0.999573
ENSGALG00000036498	EHD2	1346.81	0.479822	0.266356	1.80143	0.0716351	0.999573
ENSGALG00000007967	FDXACB1	80.2289	0.574634	0.319069	1.80097	0.0717071	0.999573
ENSGALG00000005583	ALG14	39.3465	-0.786037	0.436461	-1.80093	0.0717131	0.999573
ENSGALG00000004169		637.486	0.442073	0.245496	1.80073	0.0717448	0.999573
ENSGALG00000014999	MAP1B	23.9652	1.17237	0.651371	1.79985	0.0718848	0.999573
ENSGALG00000048321		54.7948	0.632046	0.351166	1.79985	0.0718849	0.999573
ENSGALG00000042469	PRKDC	228.8	0.447945	0.248932	1.79947	0.0719445	0.999573
ENSGALG00000034850	GLRX2	144.573	-0.600156	0.333724	-1.79836	0.0721195	0.999573
ENSGALG00000030673		163.47	-0.735507	0.40927	-1.79712	0.0723169	0.999573
ENSGALG00000031139	LSM3	111.577	-0.560686	0.312016	-1.79698	0.0723388	0.999573
ENSGALG00000032903		141.555	0.721114	0.401572	1.79573	0.0725379	0.999573
ENSGALG00000012013	SLC25A17	368.663	0.311145	0.173336	1.79505	0.0726463	0.999573
ENSGALG00000025778	SIRPA	58.7534	-0.716189	0.399239	-1.79388	0.0728316	0.999573
ENSGALG00000039300	NFAT5	341.878	0.476678	0.265735	1.79381	0.0728429	0.999573
ENSGALG00000006841	POLR2L	513.08	-0.586652	0.327317	-1.79231	0.0730835	0.999573
ENSGALG00000007072	ACADS	374.183	-0.394499	0.220314	-1.79062	0.0733543	0.999573
ENSGALG00000049622		22.0284	0.748521	0.418233	1.78972	0.0734982	0.999573
ENSGALG00000046413	PRR15L	18.9221	-1.45045	0.810494	-1.78959	0.0735196	0.999573
ENSGALG00000016024	SETD4	69.0622	-0.574551	0.321195	-1.78879	0.0736488	0.999573
ENSGALG00000043596	SNED1	96.5836	0.595285	0.332863	1.78838	0.0737153	0.999573
ENSGALG00000014178	SCUBE1	41.9856	0.954347	0.533735	1.78805	0.0737675	0.999573
ENSGALG00000000059	TUBB3	122.874	0.697943	0.390434	1.78761	0.0738389	0.999573
ENSGALG00000023780	TREM-B2	151.775	-0.449632	0.251541	-1.78751	0.0738555	0.999573
ENSGALG00000030096		111.198	0.487873	0.273029	1.78689	0.0739552	0.999573
ENSGALG00000046023	NAXE	434.569	0.523199	0.292889	1.78634	0.0740447	0.999573
ENSGALG00000050047		61.5483	-0.648119	0.362871	-1.78609	0.0740853	0.999573
ENSGALG00000012220	CDKN3	71.9214	-0.631877	0.353779	-1.78608	0.0740861	0.999573
ENSGALG00000015108	FXN	62.8303	-1.14117	0.63907	-1.78567	0.0741533	0.999573
ENSGALG00000006301	KDM8	69.086	-0.584927	0.327625	-1.78535	0.074204	0.999573
ENSGALG00000002283	MAPKAPK3	384.757	0.404589	0.226782	1.78404	0.0744171	0.999573
ENSGALG00000045642	TNFRSF11A	354.916	0.338371	0.189725	1.78348	0.0745075	0.999573
ENSGALG00000007619	UBALD1	356.09	-0.771942	0.43284	-1.78343	0.0745158	0.999573
ENSGALG00000042607	RSPO3	39.2666	0.700095	0.392589	1.78328	0.0745409	0.999573
ENSGALG00000047782		47.109	0.576202	0.323275	1.78239	0.0746854	0.999573
ENSGALG00000037603		384.869	-0.46955	0.263519	-1.78185	0.0747742	0.999573
ENSGALG00000009300	NUMB	613.702	0.439465	0.246653	1.78171	0.0747966	0.999573
ENSGALG00000031503	LRP6	89.7122	0.532813	0.299192	1.78084	0.0749387	0.999573
ENSGALG00000038089	EGFR	640.266	0.506125	0.284284	1.78035	0.0750189	0.999573
ENSGALG00000039887		19.1745	-1.41407	0.795059	-1.77857	0.0753103	0.999573
ENSGALG00000047327		53.5564	-0.981387	0.55191	-1.77816	0.0753769	0.999573
ENSGALG00000042051	SETD2	1627.59	0.36173	0.203451	1.77797	0.075408	0.999573
ENSGALG00000040363	ABHD4	400.971	0.400905	0.225608	1.777	0.0755678	0.999573
ENSGALG00000048601		186.001	0.717482	0.403774	1.77694	0.0755782	0.999573
ENSGALG00000032036		71.2336	0.460203	0.259127	1.77597	0.0757377	0.999573
ENSGALG00000042948	RNF126	352.445	-0.335176	0.188756	-1.77572	0.0757796	0.999573
ENSGALG00000023122	SULT1B	811.602	-0.370648	0.20879	-1.77522	0.075862	0.999573
ENSGALG00000005011		100.496	-0.589789	0.332381	-1.77443	0.0759914	0.999573
ENSGALG00000031872	AGMAT	22.9407	-1.24824	0.703632	-1.774	0.0760633	0.999573
ENSGALG00000013765		238.311	-0.406524	0.229318	-1.77275	0.0762693	0.999573
ENSGALG00000032628	SRCIN1	127.462	0.452966	0.255534	1.77263	0.0762905	0.999573
ENSGALG00000036293	EBAG9	446.64	-0.355103	0.200364	-1.77229	0.0763467	0.999573
ENSGALG00000048831		73.7626	-0.777153	0.438899	-1.77069	0.0766127	0.999573
ENSGALG00000047631		74.0945	-0.572162	0.323143	-1.77061	0.0766248	0.999573
ENSGALG00000046263		34.3568	-1.29044	0.729179	-1.76972	0.0767742	0.999573
ENSGALG00000025977	GADD45A	316.254	-0.448396	0.253396	-1.76955	0.0768025	0.999573
ENSGALG00000007144	SIK3	167.642	0.430292	0.243166	1.76954	0.0768044	0.999573
ENSGALG00000047102	SAPCD2	53.4529	0.681141	0.385419	1.76727	0.0771827	0.999573
ENSGALG00000041512		286.645	-0.610625	0.345675	-1.76647	0.0773169	0.999573
ENSGALG00000009291	EPHX1	497.098	0.428179	0.24247	1.76591	0.0774115	0.999573
ENSGALG00000042063	EPDR1	25.4438	0.872217	0.494463	1.76397	0.0777376	0.999573
ENSGALG00000004378	ASB6	171.008	0.492127	0.279163	1.76287	0.0779228	0.999573
ENSGALG00000053446		385.339	-3.40137	1.93102	-1.76143	0.078165	0.999573
ENSGALG00000039583	MITF	211.376	0.497952	0.282945	1.75989	0.078426	0.999573
ENSGALG00000038527	CARMIL3	41.0339	1.10438	0.627984	1.75861	0.0786432	0.999573
ENSGALG00000033234	JAK3	1934.25	-0.380569	0.216421	-1.75847	0.0786676	0.999573
ENSGALG00000047486		169.756	0.411783	0.234333	1.75725	0.0788749	0.999573
ENSGALG00000016511	ADGRG2	97.6721	-0.622258	0.354109	-1.75725	0.0788755	0.999573
ENSGALG00000033178	KLF6	608.751	0.357896	0.203724	1.75677	0.0789566	0.999573
ENSGALG00000001551	CCNL2	514.519	0.318077	0.181088	1.75648	0.0790067	0.999573
ENSGALG00000015225	BLZF1	239.006	0.310891	0.177005	1.7564	0.0790199	0.999573
ENSGALG00000008348	PDIA3	5902.3	0.239821	0.136542	1.7564	0.0790209	0.999573
ENSGALG00000007215	KIF5B	544.898	0.365448	0.208104	1.75609	0.0790734	0.999573
ENSGALG00000006413	CEMIP	45.2798	1.15439	0.658089	1.75416	0.0794036	0.999573
ENSGALG00000005696	ABHD6	566.662	-0.474177	0.270412	-1.75354	0.0795098	0.999573
ENSGALG00000003651	NT5C3B	879.976	-0.420211	0.239642	-1.7535	0.0795165	0.999573
ENSGALG00000030176	SLC31A2	109.053	-0.824842	0.470517	-1.75305	0.0795928	0.999573
ENSGALG00000005597	CNN3	1645.29	0.346211	0.197518	1.75281	0.0796345	0.999573
ENSGALG00000007084	DUSP12	153.393	-0.442724	0.252642	-1.75238	0.0797093	0.999573
ENSGALG00000004714	CPSF4	348.377	-0.395951	0.226094	-1.75127	0.079899	0.999573
ENSGALG00000049672		36.7267	-0.730739	0.417276	-1.75121	0.0799094	0.999573
ENSGALG00000005531	MRGBP	366.312	-0.333526	0.19049	-1.75089	0.0799651	0.999573
ENSGALG00000008686	TRDMT1	104.755	-0.701675	0.40077	-1.75082	0.0799775	0.999573
ENSGALG00000006511	BCL2A1	138.899	-0.461031	0.263356	-1.7506	0.0800145	0.999573
ENSGALG00000024122	TNFRSF13B	54.0446	0.926563	0.529307	1.75052	0.0800286	0.999573
ENSGALG00000045776	CPN2	26.8704	-1.05495	0.602823	-1.75001	0.0801161	0.999573
ENSGALG00000043669	WDFY3	368.868	0.645169	0.368815	1.7493	0.0802389	0.999573
ENSGALG00000030613	PDGFRB	149.848	0.539757	0.308605	1.74902	0.0802877	0.999573
ENSGALG00000007341	MED19	171.511	-0.470969	0.269375	-1.74838	0.0803989	0.999573
ENSGALG00000002549	RGS1	366.863	-0.424141	0.242688	-1.74768	0.0805194	0.999573
ENSGALG00000013723	OASL	1437.82	-0.933934	0.534509	-1.74727	0.0805899	0.999573
ENSGALG00000054411		142.736	-0.652584	0.373636	-1.74658	0.0807105	0.999573
ENSGALG00000039783	MRPL57	312.63	-0.437269	0.250405	-1.74624	0.0807687	0.999573
ENSGALG00000026151	CEP250	113.775	0.623411	0.357435	1.74412	0.0811373	0.999573
ENSGALG00000002308	COMMD10	187.92	-0.683307	0.391975	-1.74324	0.0812915	0.999573
ENSGALG00000031762	TMEM98	69.5273	-0.944412	0.541985	-1.74251	0.0814199	0.999573
ENSGALG00000054657		46.6055	0.638636	0.366745	1.74136	0.0816198	0.999573
ENSGALG00000007095	CUL2	384.782	0.246271	0.141459	1.74093	0.081696	0.999573
ENSGALG00000002021	ZC3H12A	503.291	-0.266443	0.153078	-1.74057	0.0817597	0.999573
ENSGALG00000011502		127.773	0.408972	0.234989	1.74039	0.0817908	0.999573
ENSGALG00000029616	HCFC2	99.7255	0.417085	0.23975	1.73967	0.0819174	0.999573
ENSGALG00000051383		63.6594	0.614132	0.35302	1.73965	0.0819202	0.999573
ENSGALG00000039203	MOB1A	799.374	-0.539457	0.310323	-1.73837	0.0821451	0.999573
ENSGALG00000002803	MTA1	584.263	0.407333	0.23432	1.73836	0.0821469	0.999573
ENSGALG00000003937	GEMIN5	245.126	0.422814	0.243238	1.73827	0.0821627	0.999573
ENSGALG00000019384	MAPK12	103.325	-0.600749	0.345624	-1.73816	0.0821832	0.999573
ENSGALG00000028037	FOS	632.543	-1.22282	0.703679	-1.73775	0.0822547	0.999573
ENSGALG00000010758		199.875	-0.523076	0.301078	-1.73734	0.0823269	0.999573
ENSGALG00000032092	PPP4R1	325.243	0.317285	0.182761	1.73606	0.0825533	0.999573
ENSGALG00000003800	PABPC4	116.116	0.376483	0.216873	1.73596	0.0825709	0.999573
ENSGALG00000001172	KBP	25.3295	0.756358	0.435716	1.7359	0.082582	0.999573
ENSGALG00000004519	TRPV2	422.71	0.293838	0.169521	1.73334	0.0830356	0.999573
ENSGALG00000006309	SMAD5	645.187	0.321341	0.185454	1.73273	0.0831435	0.999573
ENSGALG00000030791	DIAPH2	346.879	0.321858	0.185763	1.73263	0.0831611	0.999573
ENSGALG00000006409	PODXL	560.978	0.499099	0.28811	1.73232	0.083216	0.999573
ENSGALG00000051251		22.6645	-1.41063	0.814432	-1.73204	0.0832666	0.999573
ENSGALG00000007203	RAB3IL1	779.634	0.429213	0.247839	1.73182	0.0833061	0.999573
ENSGALG00000001117	PFKFB2	669.164	0.265785	0.153486	1.73166	0.083334	0.999573
ENSGALG00000039549	SEL1L3	398.528	0.322064	0.186128	1.73034	0.0835699	0.999573
ENSGALG00000004498	SLC2A10	17.8009	-1.34884	0.779696	-1.72996	0.0836373	0.999573
ENSGALG00000045901		17.222	1.34546	0.777797	1.72983	0.0836599	0.999573
ENSGALG00000008177	NOS1	20.1469	1.17754	0.680773	1.7297	0.083683	0.999573
ENSGALG00000005998	RRAS	1437.73	-0.198805	0.115093	-1.72735	0.0841053	0.999573
ENSGALG00000011013	PCNX2	55.6727	0.575384	0.333112	1.7273	0.0841144	0.999573
ENSGALG00000037625	FBN3	18.8165	1.35551	0.785335	1.72603	0.0843418	0.999573
ENSGALG00000017065	STARD13	86.3016	0.45053	0.261103	1.72549	0.0844392	0.999573
ENSGALG00000003484	BARD1	87.8886	0.478588	0.277497	1.72466	0.0845885	0.999573
ENSGALG00000002706	XRN1	270.771	0.316777	0.183753	1.72393	0.0847206	0.999573
ENSGALG00000034649	TOX3	23.5113	0.983002	0.570381	1.72341	0.0848139	0.999573
ENSGALG00000008404		731.655	0.22871	0.132716	1.72331	0.0848331	0.999573
ENSGALG00000004531	PLOD1	719.614	0.345232	0.20034	1.72323	0.0848474	0.999573
ENSGALG00000004505	CCDC137	72.8477	-0.842134	0.488923	-1.72243	0.084992	0.999573
ENSGALG00000001483		212.035	0.365144	0.212138	1.72126	0.0852041	0.999573
ENSGALG00000017201	CEP57	50.0248	0.498265	0.289486	1.7212	0.0852138	0.999573
ENSGALG00000006817	CTNNBL1	439.746	-0.274597	0.159549	-1.72108	0.0852363	0.999573
ENSGALG00000034001	SPAG9	447.971	0.402268	0.233987	1.71919	0.0855795	0.999573
ENSGALG00000004959	IRS1	156.592	0.446782	0.259891	1.71911	0.0855937	0.999573
ENSGALG00000034610	ARFGEF1	561.677	0.417652	0.243062	1.71829	0.0857431	0.999573
ENSGALG00000028600	PPIA	11307.2	-0.433335	0.252316	-1.71743	0.085901	0.999573
ENSGALG00000002563	TPM4	781.326	-0.525776	0.306153	-1.71736	0.0859134	0.999573
ENSGALG00000013481	IKZF3	754.351	-0.426528	0.248514	-1.71632	0.0861043	0.999573
ENSGALG00000039861	PLXNB2	684.14	0.352105	0.205193	1.71597	0.0861673	0.999573
ENSGALG00000005722	SEC31B	611.266	0.37423	0.218109	1.7158	0.0861993	0.999573
ENSGALG00000008883	TCF7L2	145.112	0.621517	0.362398	1.71501	0.086343	0.999573
ENSGALG00000012712	RBM24	131.192	-0.588441	0.343118	-1.71498	0.0863488	0.999573
ENSGALG00000007657	CDX4	28.923	0.810026	0.472645	1.71382	0.0865626	0.999573
ENSGALG00000008676	RRBP1	726.22	0.396158	0.23127	1.71297	0.0867185	0.999573
ENSGALG00000040247	AIP	413.373	-0.409855	0.239288	-1.71281	0.086748	0.999573
ENSGALG00000001489	SSU72	426.32	-0.317539	0.185424	-1.7125	0.0868041	0.999573
ENSGALG00000009825	SRGAP1	120.661	0.627502	0.366571	1.71182	0.0869303	0.999573
ENSGALG00000003261	PTRF	2063.47	0.334163	0.195224	1.71169	0.0869539	0.999573
ENSGALG00000008886	ZNF618	57.0675	0.578681	0.33809	1.71162	0.0869673	0.999573
ENSGALG00000006379	SHH	252.232	0.515394	0.301144	1.71145	0.0869976	0.999573
ENSGALG00000033054	RMC1	353.971	-0.318453	0.186093	-1.71126	0.0870337	0.999573
ENSGALG00000007383	HSPB8	113.599	0.528651	0.308958	1.71108	0.0870672	0.999573
ENSGALG00000015376	IDUA	235.616	-0.565339	0.33051	-1.71051	0.0871719	0.999573
ENSGALG00000008551	CRELD2	511.545	0.350254	0.204809	1.71015	0.0872381	0.999573
ENSGALG00000041103	SLC18A3	17.1766	1.28816	0.753711	1.70909	0.0874337	0.999573
ENSGALG00000044213	METTL3	294.875	-0.381711	0.223376	-1.70883	0.0874825	0.999573
ENSGALG00000034777	VPS13D	466.028	0.42567	0.249142	1.70855	0.0875351	0.999573
ENSGALG00000054321		43.8788	0.840663	0.492086	1.70837	0.0875682	0.999573
ENSGALG00000016692	CENPQ	69.678	-0.656122	0.384103	-1.70819	0.0876008	0.999573
ENSGALG00000012273	SOS2	748.936	0.439975	0.257576	1.70814	0.0876111	0.999573
ENSGALG00000015263		142.252	0.610168	0.357316	1.70764	0.0877027	0.999573
ENSGALG00000014924	POLQ	34.4273	0.882142	0.516925	1.70652	0.0879115	0.999573
ENSGALG00000049755	IL22RA2	185.902	-0.624794	0.366618	-1.70421	0.0883417	0.999573
ENSGALG00000004111	GPR174	279.165	-0.421138	0.24713	-1.70411	0.08836	0.999573
ENSGALG00000022622	HOXA4	70.9028	0.547772	0.321537	1.7036	0.0884552	0.999573
ENSGALG00000054103		38.602	-0.751663	0.441231	-1.70356	0.0884631	0.999573
ENSGALG00000031720	LGI1	25.3119	0.745382	0.437574	1.70344	0.0884854	0.999573
ENSGALG00000042761	MUL1	115.334	0.690358	0.405355	1.7031	0.0885501	0.999573
ENSGALG00000040002		112.765	-0.655139	0.38476	-1.70272	0.0886202	0.999573
ENSGALG00000005823	HDLBP	6046.45	0.217003	0.127462	1.70249	0.0886638	0.999573
ENSGALG00000038413	SURF6	179.721	-0.377764	0.221904	-1.70237	0.0886854	0.999573
ENSGALG00000013081	VWC2	17.9376	1.27454	0.748698	1.70234	0.088691	0.999573
ENSGALG00000028675	ZCCHC7	196.269	-0.719683	0.423167	-1.70071	0.0889979	0.999573
ENSGALG00000008860	LONRF3	106.138	0.518301	0.304791	1.70051	0.0890343	0.999573
ENSGALG00000009104	ANKRD26	58.5073	0.563686	0.331483	1.7005	0.0890372	0.999573
ENSGALG00000037423	PTPRK	591.27	0.402764	0.236884	1.70026	0.0890817	0.999573
ENSGALG00000017289	C12orf4	157.19	-0.474539	0.279114	-1.70016	0.0891001	0.999573
ENSGALG00000052204	ENY2	284.17	-0.54155	0.318747	-1.699	0.0893197	0.999573
ENSGALG00000000887	NR0B2	276.84	0.657958	0.3873	1.69883	0.0893505	0.999573
ENSGALG00000031425	PMP22	429.941	0.500666	0.294863	1.69796	0.0895147	0.999573
ENSGALG00000009439	GPR85	21.9933	0.95371	0.561681	1.69796	0.0895161	0.999573
ENSGALG00000014607	STARD3	338.765	-0.385335	0.226964	-1.69778	0.089549	0.999573
ENSGALG00000003155	SRR	30.9402	-0.94307	0.555726	-1.69701	0.0896954	0.999573
ENSGALG00000004881		464.908	0.292262	0.172246	1.69677	0.0897397	0.999573
ENSGALG00000010740	YIPF1	935.625	-0.420532	0.247908	-1.69632	0.0898246	0.999573
ENSGALG00000001267	MAP2K2	500.198	-0.306806	0.180909	-1.69591	0.0899031	0.999573
ENSGALG00000042181	DDHD2	399.907	-0.422458	0.249189	-1.69533	0.0900123	0.999573
ENSGALG00000008700	PDCD4	1303.92	-0.262111	0.154764	-1.69362	0.090338	0.999573
ENSGALG00000004663	ARFGEF2	290.629	0.392451	0.231756	1.69338	0.0903832	0.999573
ENSGALG00000006780	ARL6IP1	937.849	-0.265105	0.156556	-1.69335	0.0903889	0.999573
ENSGALG00000025811		213.272	-0.452738	0.267382	-1.69323	0.0904126	0.999573
ENSGALG00000030587		874.865	0.411455	0.243001	1.69322	0.0904131	0.999573
ENSGALG00000013489	CCDC82	126.581	-0.505743	0.298708	-1.6931	0.0904362	0.999573
ENSGALG00000007522		463.609	0.409599	0.241965	1.6928	0.0904927	0.999573
ENSGALG00000052816		78.6739	-0.687719	0.406329	-1.69252	0.0905477	0.999573
ENSGALG00000016686	AKAP17A	227.06	0.298447	0.176453	1.69137	0.090767	0.999573
ENSGALG00000004587	RC3H1	433.369	0.28632	0.169381	1.69039	0.0909525	0.999573
ENSGALG00000000584		116.61	0.400436	0.236966	1.68985	0.0910569	0.999573
ENSGALG00000009784	PTPN14	69.8455	0.561364	0.33225	1.68958	0.0911075	0.999573
ENSGALG00000004832	RBM41	115.074	-0.627213	0.37127	-1.68937	0.0911487	0.999573
ENSGALG00000008934	PIK3CA	173.26	0.390145	0.230952	1.68929	0.0911635	0.999573
ENSGALG00000032955	TUFT1	190.281	0.392432	0.232619	1.68702	0.0916003	0.999573
ENSGALG00000023703	GIT1	704.992	0.288789	0.171277	1.6861	0.0917774	0.999573
ENSGALG00000038202	PWWP2A	136.629	0.386245	0.229119	1.68578	0.0918373	0.999573
ENSGALG00000050182		347.509	-0.684803	0.406464	-1.68478	0.092031	0.999573
ENSGALG00000011884	EXOSC9	211.169	-0.351264	0.208512	-1.68462	0.0920612	0.999573
ENSGALG00000011715	HSPA2	2127.58	0.80525	0.478319	1.6835	0.0922785	0.999573
ENSGALG00000013834	CCDC28A	284.564	-0.362159	0.215287	-1.68221	0.0925273	0.999573
ENSGALG00000012256	UTRN	748.595	0.446875	0.265648	1.68221	0.0925282	0.999573
ENSGALG00000014960		58.519	-1.05861	0.629305	-1.68219	0.0925329	0.999573
ENSGALG00000011668	IL8L1	110.936	-0.658182	0.391469	-1.68131	0.0927019	0.999573
ENSGALG00000011388	RABGGTB	526.723	0.307638	0.182975	1.68131	0.0927029	0.999573
ENSGALG00000004252		251.631	-0.459846	0.273572	-1.6809	0.0927828	0.999573
ENSGALG00000038745	LACTB2	309.696	-0.351736	0.209343	-1.68019	0.0929209	0.999573
ENSGALG00000049199		725.068	-0.662045	0.394035	-1.68017	0.0929249	0.999573
ENSGALG00000004798	MPRIP	316.533	0.342055	0.20361	1.67996	0.0929658	0.999573
ENSGALG00000015409	PROS1	461.857	0.314503	0.187224	1.67982	0.0929922	0.999573
ENSGALG00000002457	SIL1	293.462	-0.478987	0.285222	-1.67935	0.0930839	0.999573
ENSGALG00000004087	THSD4	58.1175	0.580188	0.345502	1.67926	0.0931017	0.999573
ENSGALG00000021656	PTPN22	242.544	-0.306256	0.18248	-1.6783	0.0932893	0.999573
ENSGALG00000028284	PTX3	17.4848	1.21989	0.727146	1.67764	0.0934181	0.999573
ENSGALG00000039611		326.172	-0.321591	0.191749	-1.67715	0.0935135	0.999573
ENSGALG00000048771		529.819	-0.400907	0.239067	-1.67696	0.0935501	0.999573
ENSGALG00000035619	MTTP	259.946	0.852695	0.508662	1.67635	0.0936698	0.999573
ENSGALG00000040030	PHLDB1	244.517	0.458968	0.273861	1.67591	0.093755	0.999573
ENSGALG00000003875	ABL1	424.004	0.36951	0.220594	1.67507	0.0939212	0.999573
ENSGALG00000034510	VPS16	557.568	-0.336315	0.200793	-1.67494	0.0939461	0.999573
ENSGALG00000048159		459.194	-0.420341	0.250984	-1.67477	0.0939797	0.999573
ENSGALG00000015230	NME7	127.515	-0.395675	0.23633	-1.67425	0.0940817	0.999573
ENSGALG00000005660	NF1	539.915	0.41491	0.247923	1.67354	0.0942207	0.999573
ENSGALG00000017120	SACS	322.798	0.413435	0.247067	1.67337	0.0942543	0.999573
ENSGALG00000005547	PIK3AP1	1161.62	-0.422608	0.252612	-1.67296	0.0943361	0.999573
ENSGALG00000011569	SCYL2	255.196	0.363378	0.217221	1.67285	0.0943565	0.999573
ENSGALG00000013510	UTP15	272.374	-0.662256	0.395908	-1.67275	0.0943764	0.999573
ENSGALG00000010663	TTC8	95.6291	-0.485935	0.290737	-1.67139	0.094644	0.999573
ENSGALG00000002832	IFI35	738.644	-0.525023	0.314151	-1.67125	0.0946731	0.999573
ENSGALG00000008656	ICOS	435.654	-0.303711	0.181737	-1.67116	0.0946906	0.999573
ENSGALG00000013579	FAT1	1141.72	0.708481	0.423997	1.67096	0.09473	0.999573
ENSGALG00000043672	STAB1	695.188	0.534922	0.320244	1.67036	0.0948491	0.999573
ENSGALG00000032499	ANAPC15	264.24	-0.690792	0.413904	-1.66897	0.0951238	0.999573
ENSGALG00000004205	SOAT1	127.587	0.443327	0.265692	1.66857	0.0952022	0.999573
ENSGALG00000010611		136.158	-0.449897	0.269713	-1.66806	0.095304	0.999573
ENSGALG00000037256	GTPBP3	32.038	-0.992755	0.595217	-1.66789	0.0953382	0.999573
ENSGALG00000035299	TOMM20	1114.56	-0.343907	0.206243	-1.66748	0.0954182	0.999573
ENSGALG00000007992	GGA3	634.491	0.267704	0.160583	1.66707	0.0955	0.999573
ENSGALG00000027714	ATG10	82.4634	-0.726232	0.43567	-1.66693	0.0955284	0.999573
ENSGALG00000042055	RXRA	372.169	0.372193	0.22349	1.66537	0.0958395	0.999573
ENSGALG00000008237	GRAMD2B	95.624	-0.512146	0.307725	-1.66429	0.0960537	0.999573
ENSGALG00000001046	DLGAP4	633.797	0.245542	0.147577	1.66382	0.0961475	0.999573
ENSGALG00000007174	TNFSF15	53.706	0.510129	0.306791	1.66279	0.0963538	0.999573
ENSGALG00000038301	NIPSNAP1	282.062	-0.529121	0.318467	-1.66146	0.0966205	0.999573
ENSGALG00000003194	ATP6V0A2	562.149	0.247785	0.149208	1.66067	0.0967805	0.999573
ENSGALG00000030661	STAT2	387.544	-0.423851	0.255247	-1.66055	0.0968033	0.999573
ENSGALG00000005540	MICAL2	183.698	0.388899	0.234208	1.66049	0.0968164	0.999573
ENSGALG00000007018	SLC26A11	114.653	-0.904673	0.545294	-1.65906	0.0971046	0.999573
ENSGALG00000031487	FSTL4	109.761	0.813278	0.490342	1.65859	0.0971976	0.999573
ENSGALG00000037688	C12orf10	204.075	-0.634751	0.382744	-1.65842	0.0972322	0.999573
ENSGALG00000014525	USP5	536.998	0.226969	0.136882	1.65814	0.0972898	0.999573
ENSGALG00000049360	PPP1R10	210.043	0.546108	0.329494	1.65742	0.0974355	0.999573
ENSGALG00000049978		110.004	-0.620492	0.374437	-1.65713	0.0974924	0.999573
ENSGALG00000026600	C1orf198	137.715	0.456443	0.275526	1.65662	0.0975959	0.999573
ENSGALG00000041080	CHD7	286.144	0.475175	0.286838	1.6566	0.0976008	0.999573
ENSGALG00000000195	SLC23A2	191.197	0.413394	0.249737	1.65532	0.0978606	0.999573
ENSGALG00000002249	AGO1	312.982	0.274508	0.165891	1.65475	0.097975	0.999573
ENSGALG00000009082	COQ8A	492.737	0.357058	0.215829	1.65435	0.098056	0.999573
ENSGALG00000006829	SMG1	698.556	0.356491	0.215494	1.65429	0.0980683	0.999573
ENSGALG00000002982	SLC2A6	272.233	-0.453034	0.274013	-1.65333	0.0982638	0.999573
ENSGALG00000054297		18.9167	-1.24509	0.753105	-1.65328	0.0982738	0.999573
ENSGALG00000015864	IBTK	736.231	-0.340868	0.206213	-1.65299	0.098333	0.999573
ENSGALG00000033498		101.909	-3.11319	1.88449	-1.65201	0.0985328	0.999573
ENSGALG00000006895	CEP131	200.351	-0.30311	0.183572	-1.65117	0.0987033	0.999573
ENSGALG00000007809	TSHZ2	116.14	0.405234	0.245492	1.6507	0.0987991	0.999573
ENSGALG00000053517	CDC26	257.188	-0.858001	0.519812	-1.6506	0.0988204	0.999573
ENSGALG00000007254	ARHGAP12	98.0683	0.547964	0.332012	1.65043	0.0988544	0.999573
ENSGALG00000009248	HSPA12A	21.4309	1.10265	0.668313	1.64991	0.0989622	0.999573
ENSGALG00000009036	GANC	294.779	0.271855	0.164823	1.64937	0.0990718	0.999573
ENSGALG00000008187	EIF3J	908.914	0.218331	0.132439	1.64853	0.0992434	0.999573
ENSGALG00000031270	CSK	2077.12	-0.368521	0.223584	-1.64824	0.0993031	0.999573
ENSGALG00000023904	FIBIN	325.68	0.452013	0.274309	1.64782	0.0993892	0.999573
ENSGALG00000011209	EVL	1645.24	-0.229254	0.139141	-1.64763	0.0994284	0.999573
ENSGALG00000003695	MINPP1	35.8382	0.558751	0.339615	1.64525	0.099918	0.999573
ENSGALG00000050797	SOCS7	201.931	-0.393254	0.239271	-1.64355	0.10027	0.999573
ENSGALG00000035108	KDM7A	255.7	0.321057	0.195447	1.64268	0.100448	0.999573
ENSGALG00000015471	CCNC	311.614	-0.391723	0.238506	-1.6424	0.100507	0.999573
ENSGALG00000001153	AUTS2	54.5468	0.845561	0.514897	1.64219	0.10055	0.999573
ENSGALG00000005415	TEAD1	73.6507	0.585658	0.356739	1.6417	0.100653	0.999573
ENSGALG00000013732	SERAC1	21.4527	0.845539	0.515078	1.64158	0.100678	0.999573
ENSGALG00000015483	PNISR	501.549	0.267702	0.163127	1.64106	0.100785	0.999573
ENSGALG00000029333		20.3282	-1.36642	0.832914	-1.64053	0.100896	0.999573
ENSGALG00000015802	N6AMT1	135.062	-0.595573	0.363054	-1.64045	0.100911	0.999573
ENSGALG00000027546	BZFP1	103.52	-0.884654	0.539561	-1.63958	0.101092	0.999573
ENSGALG00000003891	ZNF423	249.724	-0.424323	0.258859	-1.63921	0.10117	0.999573
ENSGALG00000002686	ECD	211.102	-0.499543	0.304772	-1.63907	0.101198	0.999573
ENSGALG00000012171	GPR39	339.982	0.392592	0.239554	1.63884	0.101246	0.999573
ENSGALG00000017104	CDK8	72.5528	0.50817	0.310186	1.63828	0.101364	0.999573
ENSGALG00000037496	USP46	136.567	0.386418	0.235969	1.63758	0.10151	0.999573
ENSGALG00000011609		19.5505	0.74694	0.456132	1.63755	0.101515	0.999573
ENSGALG00000052280	HEATR5A	276.757	0.396861	0.242431	1.63701	0.101629	0.999573
ENSGALG00000017644	COTL1	7352.65	-0.33532	0.204859	-1.63683	0.101666	0.999573
ENSGALG00000010595	GPR65	95.6612	-0.433201	0.264748	-1.63628	0.101781	0.999573
ENSGALG00000044260		279.888	0.473549	0.289599	1.63519	0.10201	0.999573
ENSGALG00000035605		23.1709	0.786293	0.480931	1.63494	0.102062	0.999573
ENSGALG00000006292		518.17	-0.604253	0.3696	-1.63488	0.102074	0.999573
ENSGALG00000030609	REXO4	132.188	-0.35789	0.218938	-1.63466	0.10212	0.999573
ENSGALG00000036747	TTC31	476.841	-0.527408	0.322645	-1.63464	0.102125	0.999573
ENSGALG00000008936		592.566	-0.362148	0.221616	-1.63412	0.102233	0.999573
ENSGALG00000052557	C4orf46	173.247	-0.567945	0.347553	-1.63412	0.102233	0.999573
ENSGALG00000010878	USO1	818.597	0.281314	0.172175	1.63389	0.102283	0.999573
ENSGALG00000015908	COL12A1	313.3	0.801179	0.4905	1.63339	0.102387	0.999573
ENSGALG00000039156		448.388	-0.430479	0.263657	-1.63272	0.102528	0.999573
ENSGALG00000037249	KCNQ5	24.8579	0.653546	0.40037	1.63236	0.102604	0.999573
ENSGALG00000049505		177.068	0.509615	0.312252	1.63206	0.102666	0.999573
ENSGALG00000037932		322.478	-0.374095	0.229221	-1.63203	0.102674	0.999573
ENSGALG00000010323	BATF	298.341	-0.675143	0.413695	-1.63198	0.102683	0.999573
ENSGALG00000009634	GFM1	510.904	0.32652	0.200092	1.63185	0.102711	0.999573
ENSGALG00000038311	COL18A1	361.903	0.580896	0.356008	1.6317	0.102744	0.999573
ENSGALG00000006507	CLMP	472.936	0.398563	0.244545	1.62982	0.103141	0.999573
ENSGALG00000007596		254.132	-0.758201	0.465246	-1.62968	0.103169	0.999573
ENSGALG00000007237	ALYREF	1190.6	-0.355704	0.218375	-1.62887	0.10334	0.999573
ENSGALG00000010049	PTPRB	154.792	0.676451	0.415478	1.62813	0.103498	0.999573
ENSGALG00000049221		54.0864	-0.79675	0.489448	-1.62786	0.103555	0.999573
ENSGALG00000052481		118.758	-1.04229	0.640408	-1.62754	0.103623	0.999573
ENSGALG00000016185	SLC37A1	443.69	0.566238	0.347913	1.62753	0.103625	0.999573
ENSGALG00000040957	AGO2	33.9917	0.620365	0.381226	1.62729	0.103675	0.999573
ENSGALG00000039895	EPHA2	191.343	-0.469879	0.288946	-1.62618	0.103911	0.999573
ENSGALG00000005229	DPH5	136.627	-0.445071	0.27383	-1.62535	0.104088	0.999573
ENSGALG00000035472	ZNF292	275.059	0.360489	0.221843	1.62498	0.104168	0.999573
ENSGALG00000017098	GTF3A	337.679	-0.367353	0.22616	-1.62431	0.104311	0.999573
ENSGALG00000035068	DNAJC13	427.679	0.430237	0.264928	1.62398	0.10438	0.999573
ENSGALG00000026332	EEF1AKMT4	18.8368	-1.28914	0.793874	-1.62386	0.104405	0.999573
ENSGALG00000047570		285.562	-0.538918	0.331934	-1.62357	0.104468	0.999573
ENSGALG00000003313		410.67	-0.553449	0.340922	-1.62339	0.104506	0.999573
ENSGALG00000029095	PDZD8	441.06	0.342162	0.210799	1.62317	0.104554	0.999573
ENSGALG00000001472	JAM3	198.252	0.409077	0.252072	1.62286	0.10462	0.999573
ENSGALG00000008660	CST7	342.957	-0.358356	0.221055	-1.62111	0.104993	0.999573
ENSGALG00000052196		742.048	-0.580874	0.358362	-1.62091	0.105036	0.999573
ENSGALG00000003438	NUF2	202.162	-0.557982	0.344425	-1.62004	0.105224	0.999573
ENSGALG00000006408	PIGX	137.186	-0.736586	0.454972	-1.61897	0.105453	0.999573
ENSGALG00000019171	GATD3A	735.117	-0.535501	0.330799	-1.61881	0.105488	0.999573
ENSGALG00000026293	C3orf33	46.8229	0.569676	0.351917	1.61878	0.105494	0.999573
ENSGALG00000043641	JUND	2688.52	-0.424636	0.262376	-1.61842	0.105571	0.999573
ENSGALG00000004879	SLC6A11	17.0676	1.13173	0.699283	1.61842	0.105573	0.999573
ENSGALG00000003899	RAB17	154.61	-0.743008	0.45929	-1.61773	0.105721	0.999573
ENSGALG00000028851	RAB8A	980.252	0.225039	0.139113	1.61767	0.105733	0.999573
ENSGALG00000037269		120.426	-0.543018	0.335756	-1.6173	0.105813	0.999573
ENSGALG00000017097	MTIF3	124.257	-0.504341	0.311947	-1.61675	0.105932	0.999573
ENSGALG00000030569	TRIM41	209.91	-0.3348	0.207215	-1.61571	0.106157	0.999573
ENSGALG00000005599		29.9909	-1.04523	0.647241	-1.61491	0.106331	0.999573
ENSGALG00000045021		316.448	-0.394578	0.244359	-1.61475	0.106365	0.999573
ENSGALG00000009029	TSPAN12	163.221	-0.411745	0.255069	-1.61425	0.106474	0.999573
ENSGALG00000038776	SYDE2	155.563	0.522536	0.323732	1.6141	0.106505	0.999573
ENSGALG00000008497	SLC38A2	965.249	0.411314	0.254864	1.61385	0.106559	0.999573
ENSGALG00000005616	ARSI	53.6075	-0.674687	0.418245	-1.61314	0.106715	0.999573
ENSGALG00000005139	CLTC	2311.25	0.45308	0.280896	1.61298	0.106749	0.999573
ENSGALG00000003026		220.645	0.348035	0.215844	1.61244	0.106866	0.999573
ENSGALG00000052541		126.572	-0.727441	0.451306	-1.61186	0.106993	0.999573
ENSGALG00000015937	FABP1	1173.88	0.740988	0.459864	1.61132	0.10711	0.999573
ENSGALG00000001837	ORAI3	313.56	-0.303695	0.18848	-1.61128	0.107118	0.999573
ENSGALG00000010659	ING2	75.8393	-0.54141	0.336052	-1.61109	0.10716	0.999573
ENSGALG00000026914	DOK3	249.307	-0.694282	0.430993	-1.61089	0.107204	0.999573
ENSGALG00000007059	IGSF6	85.2029	-0.598461	0.371532	-1.61079	0.107225	0.999573
ENSGALG00000043654		1190.62	-0.371255	0.230522	-1.6105	0.107289	0.999573
ENSGALG00000013129	RPRD1A	108.831	0.39587	0.245917	1.60977	0.107448	0.999573
ENSGALG00000034374	STX7	1054.51	-0.33612	0.208826	-1.60957	0.107492	0.999573
[truncated: 23,227 more rows]

## Sheet: Supp Table 4
Supplementary Table 4: Gene Expression and statistical results of the comparison between H9N2 AIV-infected and noninfected chickens in the ileum at 12 hours post-infection
[truncated: 24,357 more rows]

[truncated: 2 more sheets: Supp Table 5, Supp Table 6]
