# Supplementary material for: Transcriptomics of chicken cecal tonsils and intestine after infection with low pathogenic avian influenza virus H9N2
Source: Sci Rep. 2021 Oct 14;11:20462. doi: 10.1038/s41598-021-99182-3 (PMC8517014; doi:10.1038/s41598-021-99182-3)
Supplement: Supplementary file 2 — Supplementary Information 2. [file 41598_2021_99182_MOESM2_ESM.xlsx]

## Sheet: Supp Table 7
Supplementary Table 7: Functional annotation analysis of gene ontology terms for biological processes using PANTHER Overrepresentation Test among upregulated genes in the cecal tonsils at 24 hours post-infection
Analysis Type:	PANTHER Overrepresentation Test (Released 20200728)
Annotation Version and Release Date:	GO Ontology database DOI: 10.5281/zenodo.3954044 Released 2020-07-16
Analyzed List:	Client Text Box Input (Gallus gallus)
Reference List:	Gallus gallus (all genes in database)
Test Type:	FISHER
Correction:	FDR
GO biological process complete	Gallus gallus - REFLIST (17770)	Client Text Box Input (77)	Client Text Box Input (expected)	Client Text Box Input (over/under)	Client Text Box Input (fold Enrichment)	Client Text Box Input (raw P-value)	Client Text Box Input (FDR)
protein mono-ADP-ribosylation (GO:0140289)	9	4	0.04	+	> 100	2.22e-07	0.000766
protein poly-ADP-ribosylation (GO:0070212)	7	3	0.03	+	98.91	9.07e-06	0.00781
positive regulation of pattern recognition receptor signaling pathway (GO:0062208)	22	4	0.1	+	41.96	4.45e-06	0.00511
protein ADP-ribosylation (GO:0006471)	28	4	0.12	+	32.97	1.05e-05	0.00804
positive regulation of type I interferon production (GO:0032481)	28	4	0.12	+	32.97	1.05e-05	0.00762
negative regulation of viral life cycle (GO:1903901)	36	4	0.16	+	25.64	2.6e-05	0.0163
negative regulation of viral process (GO:0048525)	48	5	0.21	+	24.04	3.2e-06	0.00441
defense response to virus (GO:0051607)	69	7	0.3	+	23.41	3.63e-08	0.00025
regulation of defense response to virus (GO:0050688)	40	4	0.17	+	23.08	3.81e-05	0.021
regulation of type I interferon production (GO:0032479)	43	4	0.19	+	21.47	4.96e-05	0.0263
response to heat (GO:0009408)	57	5	0.25	+	20.24	7e-06	0.00742
response to virus (GO:0009615)	117	9	0.51	+	17.75	3.52e-09	4.84e-05
regulation of viral life cycle (GO:1903900)	80	5	0.35	+	14.42	3.28e-05	0.0189
protein folding (GO:0006457)	142	8	0.62	+	13	2.66e-07	0.000733
regulation of viral process (GO:0050792)	109	6	0.47	+	12.7	1.03e-05	0.00831
regulation of symbiotic process (GO:0043903)	118	6	0.51	+	11.73	1.58e-05	0.0109
response to temperature stimulus (GO:0009266)	99	5	0.43	+	11.66	8.64e-05	0.0441
regulation of immune effector process (GO:0002697)	181	7	0.78	+	8.93	1.66e-05	0.0109
positive regulation of cytokine production (GO:0001819)	195	7	0.84	+	8.28	2.64e-05	0.0158
immune effector process (GO:0002252)	301	9	1.3	+	6.9	7.34e-06	0.00722
defense response to other organism (GO:0098542)	399	11	1.73	+	6.36	1.41e-06	0.00216
response to other organism (GO:0051707)	620	14	2.69	+	5.21	4.69e-07	0.00108
response to external biotic stimulus (GO:0043207)	622	14	2.7	+	5.19	4.88e-07	0.00096
response to biotic stimulus (GO:0009607)	642	14	2.78	+	5.03	7.06e-07	0.00122
interspecies interaction between organisms (GO:0044419)	756	16	3.28	+	4.88	1.49e-07	0.000683
defense response (GO:0006952)	577	12	2.5	+	4.8	7.74e-06	0.00711
response to stress (GO:0006950)	1921	23	8.32	+	2.76	4.42e-06	0.00554

## Sheet: Supp Table 8
Supplementary Table 8: Functional annotation analysis of gene ontology terms for molecular functions using PANTHER Overrepresentation Test among upregulated genes in the cecal tonsils at 24 hours post-infection
Analysis Type:	PANTHER Overrepresentation Test (Released 20200728)
Annotation Version and Release Date:	GO Ontology database DOI: 10.5281/zenodo.3954044 Released 2020-07-16
Analyzed List:	Client Text Box Input (Gallus gallus)
Reference List:	Gallus gallus (all genes in database)
Test Type:	FISHER
Correction:	FDR
GO molecular function complete	Gallus gallus - REFLIST (17770)	Client Text Box Input (77)	Client Text Box Input (expected)	Client Text Box Input (over/under)	Client Text Box Input (fold Enrichment)	Client Text Box Input (raw P-value)	Client Text Box Input (FDR)
C3HC4-type RING finger domain binding (GO:0055131)	4	2	0.02	+	> 100	0.000273	0.0436
protein ADP-ribosylase activity (GO:1990404)	12	4	0.05	+	76.93	5.6e-07	0.000561
NAD+ ADP-ribosyltransferase activity (GO:0003950)	30	5	0.13	+	38.46	3.84e-07	0.000769
ATPase regulator activity (GO:0060590)	33	4	0.14	+	27.97	1.9e-05	0.00475
protein folding chaperone (GO:0044183)	25	3	0.11	+	27.69	0.000234	0.0407
double-stranded RNA binding (GO:0003725)	65	6	0.28	+	21.3	6.07e-07	0.000485
unfolded protein binding (GO:0051082)	81	7	0.35	+	19.94	1.01e-07	0.000405
transferase activity, transferring pentosyl groups (GO:0016763)	63	5	0.27	+	18.32	1.1e-05	0.0034
chaperone binding (GO:0051087)	74	5	0.32	+	15.59	2.3e-05	0.00542
single-stranded RNA binding (GO:0003727)	69	4	0.3	+	13.38	0.000278	0.0428
heat shock protein binding (GO:0031072)	90	5	0.39	+	12.82	5.61e-05	0.0118
adenyl nucleotide binding (GO:0030554)	1300	20	5.63	+	3.55	5.19e-07	0.000693
ATP binding (GO:0005524)	1251	18	5.42	+	3.32	5.56e-06	0.00318
adenyl ribonucleotide binding (GO:0032559)	1294	18	5.61	+	3.21	8.83e-06	0.00294
RNA binding (GO:0003723)	958	13	4.15	+	3.13	0.000242	0.0404
purine nucleotide binding (GO:0017076)	1628	22	7.05	+	3.12	1.07e-06	0.000712
purine ribonucleoside triphosphate binding (GO:0035639)	1566	20	6.79	+	2.95	8.8e-06	0.0032
purine ribonucleotide binding (GO:0032555)	1618	20	7.01	+	2.85	1.42e-05	0.00406
ribonucleotide binding (GO:0032553)	1632	20	7.07	+	2.83	1.61e-05	0.00429
nucleotide binding (GO:0000166)	1819	22	7.88	+	2.79	6.53e-06	0.00327
nucleoside phosphate binding (GO:1901265)	1819	22	7.88	+	2.79	6.53e-06	0.0029
carbohydrate derivative binding (GO:0097367)	1823	22	7.9	+	2.79	6.76e-06	0.00271
small molecule binding (GO:0036094)	2092	22	9.06	+	2.43	5.73e-05	0.0115
anion binding (GO:0043168)	2340	22	10.14	+	2.17	0.000312	0.0463
heterocyclic compound binding (GO:1901363)	4445	36	19.26	+	1.87	5.25e-05	0.0117
organic cyclic compound binding (GO:0097159)	4505	36	19.52	+	1.84	5.85e-05	0.0111
ion binding (GO:0043167)	4257	34	18.45	+	1.84	0.000132	0.024

## Sheet: Supp Table 9
Supplementary Table 9: Functional annotation analysis of gene ontology terms for biological processes using PANTHER Overrepresentation Test among upregulated genes in the ileum at 24 hours post-infection
Analysis Type:	PANTHER Overrepresentation Test (Released 20200728)
Annotation Version and Release Date:	GO Ontology database DOI: 10.5281/zenodo.3954044 Released 2020-07-16
Analyzed List:	Client Text Box Input (Gallus gallus)
Reference List:	Gallus gallus (all genes in database)
Test Type:	FISHER
Correction:	FDR
GO biological process complete	Gallus gallus - REFLIST (17770)	Client Text Box Input (77)	Client Text Box Input (expected)	Client Text Box Input (over/under)	Client Text Box Input (fold Enrichment)	Client Text Box Input (raw P-value)	Client Text Box Input (FDR)
positive regulation of pattern recognition receptor signaling pathway (GO:0062208)	22	4	0.09	+	46.82	2.87e-06	0.0033
positive regulation of interferon-beta production (GO:0032728)	19	3	0.07	+	40.66	8.09e-05	0.0398
negative regulation of viral genome replication (GO:0045071)	27	4	0.1	+	38.15	5.96e-06	0.00483
positive regulation of type I interferon production (GO:0032481)	28	4	0.11	+	36.79	6.79e-06	0.0052
defense response to virus (GO:0051607)	69	8	0.27	+	29.86	5.61e-10	3.87e-06
negative regulation of viral life cycle (GO:1903901)	36	4	0.14	+	28.62	1.69e-05	0.0106
negative regulation of viral process (GO:0048525)	48	5	0.19	+	26.83	1.86e-06	0.00233
regulation of defense response to virus (GO:0050688)	40	4	0.16	+	25.75	2.48e-05	0.0136
regulation of type I interferon production (GO:0032479)	43	4	0.17	+	23.96	3.22e-05	0.0171
regulation of viral genome replication (GO:0045069)	55	5	0.21	+	23.41	3.46e-06	0.00367
response to heat (GO:0009408)	57	5	0.22	+	22.59	4.08e-06	0.00374
response to virus (GO:0009615)	117	10	0.45	+	22.01	5.57e-11	7.67e-07
regulation of pattern recognition receptor signaling pathway (GO:0062207)	57	4	0.22	+	18.07	9.06e-05	0.0416
regulation of viral life cycle (GO:1903900)	80	5	0.31	+	16.1	1.93e-05	0.0116
regulation of viral process (GO:0050792)	109	6	0.42	+	14.18	5.42e-06	0.00467
regulation of symbiotic process (GO:0043903)	118	6	0.46	+	13.1	8.37e-06	0.00607
response to temperature stimulus (GO:0009266)	99	5	0.38	+	13.01	5.11e-05	0.0261
protein folding (GO:0006457)	142	7	0.55	+	12.7	1.72e-06	0.00237
immune effector process (GO:0002252)	301	11	1.17	+	9.41	2.91e-08	0.000133
positive regulation of cytokine production (GO:0001819)	195	7	0.76	+	9.24	1.28e-05	0.00883
regulation of immune effector process (GO:0002697)	181	6	0.7	+	8.54	8.49e-05	0.0403
defense response to other organism (GO:0098542)	399	10	1.55	+	6.45	3.66e-06	0.0036
response to other organism (GO:0051707)	620	13	2.41	+	5.4	7.77e-07	0.00178
response to external biotic stimulus (GO:0043207)	622	13	2.42	+	5.38	8.05e-07	0.00158
response to biotic stimulus (GO:0009607)	642	13	2.49	+	5.21	1.14e-06	0.00196
defense response (GO:0006952)	577	11	2.24	+	4.91	1.46e-05	0.00959
interspecies interaction between organisms (GO:0044419)	756	14	2.94	+	4.77	1.18e-06	0.0018
immune system process (GO:0002376)	1171	18	4.55	+	3.96	3.93e-07	0.00135
response to external stimulus (GO:0009605)	1266	16	4.92	+	3.25	2.32e-05	0.0133
response to stress (GO:0006950)	1921	23	7.46	+	3.08	5.23e-07	0.00144

## Sheet: Supp Table 10
Supplementary Table 10: Functional annotation analysis of gene ontology terms for molecular functions using PANTHER Overrepresentation Test among upregulated genes in the ileum at 24 hours post-infection
Analysis Type:	PANTHER Overrepresentation Test (Released 20200728)
Annotation Version and Release Date:	GO Ontology database DOI: 10.5281/zenodo.3954044 Released 2020-07-16
Analyzed List:	Client Text Box Input (Gallus gallus)
Reference List:	Gallus gallus (all genes in database)
Test Type:	FISHER
Correction:	FDR
GO molecular function complete	Gallus gallus - REFLIST (17770)	Client Text Box Input (77)	Client Text Box Input (expected)	Client Text Box Input (over/under)	Client Text Box Input (fold Enrichment)	Client Text Box Input (raw P-value)	Client Text Box Input (FDR)
C3HC4-type RING finger domain binding (GO:0055131)	4	2	0.02	+	> 100	0.000219	0.0417
ATPase regulator activity (GO:0060590)	33	4	0.13	+	31.22	1.23e-05	0.00703
protein folding chaperone (GO:0044183)	25	3	0.1	+	30.9	0.000169	0.0376
double-stranded RNA binding (GO:0003725)	65	6	0.25	+	23.77	3.15e-07	0.00126
chaperone binding (GO:0051087)	74	6	0.29	+	20.88	6.44e-07	0.00129
unfolded protein binding (GO:0051082)	81	6	0.31	+	19.08	1.06e-06	0.00141
single-stranded RNA binding (GO:0003727)	69	5	0.27	+	18.66	9.79e-06	0.00783
heat shock protein binding (GO:0031072)	90	6	0.35	+	17.17	1.89e-06	0.00189
ubiquitin-like protein ligase binding (GO:0044389)	216	6	0.84	+	7.15	0.000217	0.0433
adenyl nucleotide binding (GO:0030554)	1300	16	5.05	+	3.17	3.2e-05	0.016
purine nucleotide binding (GO:0017076)	1628	19	6.32	+	3.01	1.01e-05	0.00675
purine ribonucleoside triphosphate binding (GO:0035639)	1566	17	6.08	+	2.8	8.26e-05	0.0254
purine ribonucleotide binding (GO:0032555)	1618	17	6.28	+	2.71	0.000123	0.0328
nucleotide binding (GO:0000166)	1819	19	7.06	+	2.69	4.74e-05	0.0211
nucleoside phosphate binding (GO:1901265)	1819	19	7.06	+	2.69	4.74e-05	0.019
ribonucleotide binding (GO:0032553)	1632	17	6.34	+	2.68	0.000137	0.0342
carbohydrate derivative binding (GO:0097367)	1823	18	7.08	+	2.54	0.000162	0.0382
small molecule binding (GO:0036094)	2092	20	8.12	+	2.46	9.78e-05	0.028
anion binding (GO:0043168)	2340	21	9.09	+	2.31	0.000207	0.0436
heterocyclic compound binding (GO:1901363)	4445	33	17.26	+	1.91	6.46e-05	0.0235
organic cyclic compound binding (GO:0097159)	4505	33	17.49	+	1.89	7.07e-05	0.0236

## Sheet: Supp Table 11
Supplementary Table 11: Functional annotation analysis of gene ontology terms for cellular components using PANTHER Overrepresentation Test among upregulated genes in the ileum at 24 hours post-infection
Analysis Type:	PANTHER Overrepresentation Test (Released 20200728)
Annotation Version and Release Date:	GO Ontology database DOI: 10.5281/zenodo.3954044 Released 2020-07-16
Analyzed List:	Client Text Box Input (Gallus gallus)
Reference List:	Gallus gallus (all genes in database)
Test Type:	FISHER
Correction:	FDR
GO cellular component complete	Gallus gallus - REFLIST (17770)	Client Text Box Input (77)	Client Text Box Input (expected)	Client Text Box Input (over/under)	Client Text Box Input (fold Enrichment)	Client Text Box Input (raw P-value)	Client Text Box Input (FDR)
cytosol (GO:0005829)	2479	26	9.63	+	2.7	9.04e-07	0.00159

## Sheet: Supp Table 12
Supplementary Table 12: Functional annotation analysis of gene ontology terms for biological processes using PANTHER Overrepresentation Test among upregulated genes in the ileum at 72 hours post-infection
Analysis Type:	PANTHER Overrepresentation Test (Released 20200728)
Annotation Version and Release Date:	GO Ontology database DOI: 10.5281/zenodo.3954044 Released 2020-07-16
Analyzed List:	Client Text Box Input (Gallus gallus)
Reference List:	Gallus gallus (all genes in database)
Test Type:	FISHER
Correction:	FDR
GO biological process complete	Gallus gallus - REFLIST (17770)	Client Text Box Input (77)	Client Text Box Input (expected)	Client Text Box Input (over/under)	Client Text Box Input (fold Enrichment)	Client Text Box Input (raw P-value)	Client Text Box Input (FDR)
negative regulation of inclusion body assembly (GO:0090084)	6	2	0.01	+	> 100	2.7e-05	0.0232
regulation of inclusion body assembly (GO:0090083)	8	2	0.01	+	> 100	4.33e-05	0.0351
negative regulation of transcription from RNA polymerase II promoter in response to stress (GO:0097201)	8	2	0.01	+	> 100	4.33e-05	0.0331
protein refolding (GO:0042026)	15	3	0.02	+	> 100	7.03e-07	0.000807
chaperone cofactor-dependent protein refolding (GO:0051085)	26	4	0.03	+	> 100	1.98e-08	9.08e-05
'de novo' protein folding (GO:0006458)	30	4	0.03	+	> 100	3.34e-08	9.2e-05
'de novo' posttranslational protein folding (GO:0051084)	30	4	0.03	+	> 100	3.34e-08	7.67e-05
chaperone-mediated protein folding (GO:0061077)	44	4	0.04	+	89.75	1.39e-07	0.000239
response to heat (GO:0009408)	57	5	0.06	+	86.6	3.61e-09	2.49e-05
cellular response to unfolded protein (GO:0034620)	56	4	0.06	+	70.52	3.45e-07	0.000529
response to unfolded protein (GO:0006986)	62	4	0.06	+	63.69	5.09e-07	0.000637
protein folding (GO:0006457)	142	8	0.14	+	55.62	8.63e-13	1.19e-08
cellular response to topologically incorrect protein (GO:0035967)	74	4	0.07	+	53.36	9.99e-07	0.00106
response to temperature stimulus (GO:0009266)	99	5	0.1	+	49.86	5e-08	9.84e-05
response to topologically incorrect protein (GO:0035966)	80	4	0.08	+	49.36	1.35e-06	0.00132
regulation of protein stability (GO:0031647)	201	4	0.2	+	19.65	4.62e-05	0.0335
response to abiotic stimulus (GO:0009628)	603	6	0.61	+	9.82	2.05e-05	0.0188
cellular response to stress (GO:0033554)	1087	9	1.1	+	8.17	3.63e-07	0.0005
response to stress (GO:0006950)	1921	12	1.95	+	6.17	2.6e-08	8.96e-05

## Sheet: Supp Table 13
Supplementary Table 13: Functional annotation analysis of gene ontology terms for molecular functions using PANTHER Overrepresentation Test among upregulated genes in the ileum at 72 hours post-infection
Analysis Type:	PANTHER Overrepresentation Test (Released 20200728)
Annotation Version and Release Date:	GO Ontology database DOI: 10.5281/zenodo.3954044 Released 2020-07-16
Analyzed List:	Client Text Box Input (Gallus gallus)
Reference List:	Gallus gallus (all genes in database)
Test Type:	FISHER
Correction:	FDR
GO molecular function complete	Gallus gallus - REFLIST (17770)	Client Text Box Input (77)	Client Text Box Input (expected)	Client Text Box Input (over/under)	Client Text Box Input (fold Enrichment)	Client Text Box Input (raw P-value)	Client Text Box Input (FDR)
C3HC4-type RING finger domain binding (GO:0055131)	4	2	0	+	> 100	1.45e-05	0.00579
adenyl-nucleotide exchange factor activity (GO:0000774)	6	2	0.01	+	> 100	2.7e-05	0.00831
protein folding chaperone (GO:0044183)	25	4	0.03	+	> 100	1.72e-08	1.72e-05
ATPase regulator activity (GO:0060590)	33	4	0.03	+	> 100	4.75e-08	3.8e-05
misfolded protein binding (GO:0051787)	20	2	0.02	+	98.72	0.000221	0.0465
unfolded protein binding (GO:0051082)	81	7	0.08	+	85.32	1.73e-12	6.93e-09
chaperone binding (GO:0051087)	74	5	0.07	+	66.7	1.24e-08	1.66e-05
heat shock protein binding (GO:0031072)	90	6	0.09	+	65.81	3.72e-10	7.44e-07
nucleoside-triphosphatase regulator activity (GO:0060589)	287	4	0.29	+	13.76	0.000179	0.0398
adenyl nucleotide binding (GO:0030554)	1300	9	1.32	+	6.83	1.63e-06	0.00109
ATP binding (GO:0005524)	1251	7	1.27	+	5.52	0.000138	0.0346
purine nucleotide binding (GO:0017076)	1628	9	1.65	+	5.46	1.04e-05	0.00464
adenyl ribonucleotide binding (GO:0032559)	1294	7	1.31	+	5.34	0.000171	0.0402
nucleotide binding (GO:0000166)	1819	9	1.84	+	4.88	2.57e-05	0.00935
nucleoside phosphate binding (GO:1901265)	1819	9	1.84	+	4.88	2.57e-05	0.00857
small molecule binding (GO:0036094)	2092	9	2.12	+	4.25	7.86e-05	0.021
heterocyclic compound binding (GO:1901363)	4445	14	4.5	+	3.11	4.04e-06	0.00231
organic cyclic compound binding (GO:0097159)	4505	14	4.56	+	3.07	4.79e-06	0.0024
protein binding (GO:0005515)	5263	14	5.33	+	2.63	3.4e-05	0.00973

## Sheet: Supp Table 14
Supplementary Table 14: Functional annotation analysis of gene ontology terms for cellular components using PANTHER Overrepresentation Test among upregulated genes in the ileum at 72 hours post-infection
Analysis Type:	PANTHER Overrepresentation Test (Released 20200728)
Annotation Version and Release Date:	GO Ontology database DOI: 10.5281/zenodo.3954044 Released 2020-07-16
Analyzed List:	Client Text Box Input (Gallus gallus)
Reference List:	Gallus gallus (all genes in database)
Test Type:	FISHER
Correction:	FDR
GO cellular component complete	Gallus gallus - REFLIST (17770)	Client Text Box Input (77)	Client Text Box Input (expected)	Client Text Box Input (over/under)	Client Text Box Input (fold Enrichment)	Client Text Box Input (raw P-value)	Client Text Box Input (FDR)
cytosol (GO:0005829)	2479	11	2.51	+	4.38	4.86e-06	0.00857
